# Supplementary material for: A circRNA–mRNA pairing mechanism regulates tumor growth and endocrine therapy resistance in ER-positive breast cancer
Source: Proc Natl Acad Sci U S A. 2025 Feb 18;122(8):e2420383122. doi: 10.1073/pnas.2420383122 (PMC11874584; doi:10.1073/pnas.2420383122)
Supplement: Supplementary file 2 — Dataset S01 (XLSX) [file pnas.2420383122.sd01.xlsx]

## Sheet: All genes
entry_id	gene_name	gene_type	logFC	PValue	FDR	MCF7_CTL_JY91.cpm	MCF7_si_circFOXK2_1_JY92.cpm	MCF7_si_circFOXK2_2_JY93.cpm
ENSG00000152332.16	UHMK1	protein_coding	-2.09846	1.62e-26	9.91e-22	363.343	61.4532	108.124
ENSG00000165194.15	PCDH19	protein_coding	2.48131	4.48e-26	1.37e-21	38.8792	157.653	276.556
ENSG00000213064.10	SFT2D2	protein_coding	-2.05639	2.7e-25	5.52e-21	221.415	48.6265	57.7918
ENSG00000116489.13	CAPZA1	protein_coding	-1.97906	1.37e-23	2.1e-19	226.913	50.2538	64.8023
ENSG00000165997.5	ARL5B	protein_coding	-1.97997	3.9e-23	4.78e-19	104.385	25.8448	27.0534
ENSG00000168350.8	DEGS2	protein_coding	-2.05609	6.64e-22	6.78e-18	54.8236	11.4866	14.8299
ENSG00000130294.18	KIF1A	protein_coding	-2.15923	8.03e-22	7.02e-18	42.5707	5.74329	13.2121
ENSG00000119922.11	IFIT2	protein_coding	2.35944	2.29e-21	1.75e-17	9.42525	25.7491	70.9141
ENSG00000086598.11	TMED2	protein_coding	-1.81272	4.27e-20	2.9e-16	237.831	58.5816	76.7562
ENSG00000184564.11	SLITRK6	protein_coding	2.85704	2.51e-19	1.54e-15	2.82758	21.3459	19.7732
ENSG00000180776.17	ZDHHC20	protein_coding	-1.76099	3.96e-19	2.2e-15	292.811	51.1153	121.516
ENSG00000096968.14	JAK2	protein_coding	-1.77613	1.15e-18	5.84e-15	82.5495	25.5576	22.6494
ENSG00000184602.6	SNN	protein_coding	-2.30449	1.86e-18	8.75e-15	25.998	6.2219	4.31416
ENSG00000130508.11	PXDN	protein_coding	-1.75342	3.01e-18	1.32e-14	82.1568	19.7186	28.9408
ENSG00000151414.15	NEK7	protein_coding	-1.73598	3.9e-18	1.59e-14	89.1472	27.0892	26.4243
ENSG00000106682.16	EIF4H	protein_coding	-1.6701	1.04e-17	3.97e-14	500.245	112.856	201.418
ENSG00000167460.17	TPM4	protein_coding	1.88818	2.93e-17	1.06e-13	92.3675	332.632	351.245
ENSG00000144369.14	FAM171B	protein_coding	-2.15424	4.65e-17	1.58e-13	26.862	6.03046	6.02185
ENSG00000089050.16	RBBP9	protein_coding	-1.7995	1.26e-16	4.07e-13	44.6129	13.4967	12.1336
ENSG00000233622.3	CYP2T1P	transcribed_unitary_pseudogene	3.13009	3.35e-16	1.02e-12	1.41379	6.31762	18.515
ENSG00000227051.7	C14orf132	protein_coding	-1.62587	4.73e-16	1.38e-12	83.0993	19.0486	34.6931
ENSG00000110092.4	CCND1	protein_coding	-1.52478	5.57e-16	1.55e-12	1439.86	415.527	585.198
ENSG00000137959.17	IFI44L	protein_coding	1.82546	1.26e-15	3.36e-12	24.7413	36.087	139.132
ENSG00000124171.9	PARD6B	protein_coding	-1.52525	1.41e-15	3.61e-12	954.7	293.099	370.209
ENSG00000138336.9	TET1	protein_coding	-1.87003	2.53e-15	6.2e-12	32.5957	9.38071	8.44857
ENSG00000237940.3	LINC01238	lncRNA	3.84502	3.81e-15	8.96e-12	0.549806	9.28499	6.83076
ENSG00000116095.11	PLEKHA3	protein_coding	-1.66443	4.11e-15	9.15e-12	51.3676	15.0283	17.3465
ENSG00000151012.13	SLC7A11	protein_coding	1.81941	4.18e-15	9.15e-12	16.4156	62.0275	53.927
ENSG00000105255.11	FSD1	protein_coding	-2.02523	4.57e-15	9.65e-12	25.2911	5.83901	6.56112
ENSG00000204516.10	MICB	protein_coding	-2.1325	8.71e-15	1.78e-11	21.2068	5.26468	4.40404
ENSG00000164466.13	SFXN1	protein_coding	-1.52507	1.04e-14	2e-11	286.606	96.7745	102.372
ENSG00000137573.14	SULF1	protein_coding	4.08785	1.07e-14	2e-11	0.392719	6.50906	7.19027
ENSG00000107819.15	SFXN3	protein_coding	-1.62912	1.08e-14	2e-11	53.1741	16.5598	17.7959
ENSG00000119917.15	IFIT3	protein_coding	1.76079	1.49e-14	2.68e-11	18.6934	24.6962	101.832
ENSG00000103187.8	COTL1	protein_coding	-2.02206	1.77e-14	3.1e-11	23.6417	4.21175	7.37003
ENSG00000128989.11	ARPP19	protein_coding	-1.46899	1.83e-14	3.12e-11	857.07	234.518	384.59
ENSG00000162989.5	KCNJ3	protein_coding	2.48069	4.07e-14	6.73e-11	2.90612	18.1871	14.3805
ENSG00000132510.11	KDM6B	protein_coding	1.67722	5.73e-14	9.23e-11	60.086	219.585	164.837
ENSG00000144452.15	ABCA12	protein_coding	1.6555	6.01e-14	9.43e-11	103.756	341.917	311.878
ENSG00000102931.8	ARL2BP	protein_coding	-1.76144	6.32e-14	9.68e-11	32.2815	7.75344	11.2348
ENSG00000276043.5	UHRF1	protein_coding	-1.4892	8.39e-14	1.25e-10	94.5667	34.6512	32.7157
ENSG00000101856.10	PGRMC1	protein_coding	-1.47979	8.87e-14	1.29e-10	147.741	57.2415	48.7141
ENSG00000135519.8	KCNH3	protein_coding	-2.76582	1.49e-13	2.12e-10	8.87545	1.05294	1.52793
ENSG00000129250.12	KIF1C	protein_coding	1.64144	1.58e-13	2.19e-10	69.3542	230.402	202.406
ENSG00000204160.12	ZDHHC18	protein_coding	1.66746	1.81e-13	2.38e-10	23.7202	89.7868	61.0274
ENSG00000181449.4	SOX2	protein_coding	5.58655	1.81e-13	2.38e-10	0.0785438	5.55185	3.05587
ENSG00000206503.14	HLA-A	protein_coding	-1.46957	1.83e-13	2.38e-10	89.3828	23.6432	40.8048
ENSG00000082014.17	SMARCD3	protein_coding	-2.27357	2.35e-13	2.96e-10	14.3735	2.77592	3.14574
ENSG00000087448.11	KLHL42	protein_coding	-1.46921	2.37e-13	2.96e-10	78.8579	29.0036	27.9522
ENSG00000076706.17	MCAM	protein_coding	-2.28936	2.54e-13	3.07e-10	14.0593	2.39304	3.3255
ENSG00000151726.16	ACSL1	protein_coding	1.64556	2.55e-13	3.07e-10	31.4961	92.8499	104.259
ENSG00000168214.22	RBPJ	protein_coding	-1.45406	2.67e-13	3.14e-10	118.994	44.7977	42.0631
ENSG00000175197.13	DDIT3	protein_coding	2.22441	3.45e-13	3.98e-10	3.92719	17.9956	18.7846
ENSG00000141232.5	TOB1	protein_coding	-1.43258	3.69e-13	4.18e-10	311.033	119.365	111.09
ENSG00000178695.6	KCTD12	protein_coding	-2.1059	3.88e-13	4.32e-10	17.1225	2.87165	5.03319
ENSG00000104331.9	BPNT2	protein_coding	-1.43609	4.69e-13	5.05e-10	141.929	38.2886	66.51
ENSG00000139921.13	TMX1	protein_coding	-1.44387	4.7e-13	5.05e-10	91.1108	28.8122	38.1084
ENSG00000275011.1	ALOXE3P1	unprocessed_pseudogene	3.59186	5.09e-13	5.37e-10	0.549806	5.93473	7.54979
ENSG00000101665.10	SMAD7	protein_coding	-1.43448	6.67e-13	6.92e-10	91.582	35.3212	32.4461
ENSG00000121644.19	DESI2	protein_coding	-1.52913	7.17e-13	7.32e-10	47.4404	15.3154	17.5263
ENSG00000140465.15	CYP1A1	protein_coding	2.36896	9.43e-13	9.47e-10	2.90612	16.6555	13.4818
ENSG00000116747.13	RO60	protein_coding	-1.41258	9.6e-13	9.48e-10	196.045	76.0986	71.1837
ENSG00000179195.16	ZNF664	protein_coding	1.58092	1.13e-12	1.09e-09	56.1588	170.863	165.197
ENSG00000233806.9	LINC01237	lncRNA	2.73001	1.38e-12	1.32e-09	1.57088	10.8165	10.1563
ENSG00000185818.8	NAT8L	protein_coding	-1.5834	1.57e-12	1.48e-09	36.5229	9.47643	14.8299
ENSG00000148411.8	NACC2	protein_coding	-1.3995	2.56e-12	2.37e-09	84.1204	36.7571	27.0534
ENSG00000006071.16	ABCC8	protein_coding	-2.54448	3.33e-12	3.04e-09	8.95399	1.14866	1.88745
ENSG00000181381.15	DDX60L	protein_coding	1.59783	3.41e-12	3.07e-09	17.6723	27.855	79.0031
ENSG00000165476.14	REEP3	protein_coding	-1.38198	4.1e-12	3.64e-09	101.164	30.6309	46.9165
ENSG00000223808.1	ENSG00000223808	lncRNA	2.48265	4.8e-12	4.2e-09	2.12068	11.4866	12.3133
ENSG00000158050.5	DUSP2	protein_coding	-1.73563	5.15e-12	4.38e-09	25.3696	8.04061	7.19027
ENSG00000197136.5	PCNX3	protein_coding	1.50515	5.17e-12	4.38e-09	121.586	353.978	336.325
ENSG00000165244.7	ZNF367	protein_coding	-1.51074	5.23e-12	4.38e-09	39.1933	12.8267	14.6502
ENSG00000171791.14	BCL2	protein_coding	-1.36294	5.46e-12	4.52e-09	228.877	77.2473	100.664
ENSG00000162704.16	ARPC5	protein_coding	-1.36905	5.9e-12	4.81e-09	122.057	54.3698	40.1756
ENSG00000099875.16	MKNK2	protein_coding	1.51938	6.04e-12	4.86e-09	71.1607	231.646	176.431
ENSG00000134697.13	GNL2	protein_coding	-1.38048	6.82e-12	5.43e-09	74.6166	25.2705	31.9967
ENSG00000198843.14	SELENOT	protein_coding	-1.35478	8.54e-12	6.7e-09	162.193	45.5634	81.1602
ENSG00000182575.8	NXPH3	protein_coding	-1.6155	1.05e-11	8.13e-09	29.6895	9.38071	9.9765
ENSG00000149260.18	CAPN5	protein_coding	-2.11226	1.07e-11	8.22e-09	13.5881	1.91443	4.31416
ENSG00000235106.10	BRD3OS	protein_coding	-1.65435	1.1e-11	8.28e-09	27.5689	8.23205	9.25748
ENSG00000145217.14	SLC26A1	protein_coding	-1.76026	1.24e-11	9.26e-09	23.0133	7.75344	5.8421
ENSG00000076003.5	MCM6	protein_coding	-1.33873	1.29e-11	9.5e-09	230.447	61.9318	120.167
ENSG00000137965.11	IFI44	protein_coding	1.64342	1.31e-11	9.58e-09	11.3888	18.3785	52.6687
ENSG00000182168.16	UNC5C	protein_coding	1.63127	1.44e-11	1.04e-08	11.8601	31.7795	41.7036
ENSG00000002834.19	LASP1	protein_coding	-1.33185	1.73e-11	1.23e-08	200.365	49.488	109.562
ENSG00000121101.16	TEX14	protein_coding	1.48754	1.97e-11	1.39e-08	45.2412	90.1697	163.489
ENSG00000225968.8	ELFN1	protein_coding	-2.43638	2.01e-11	1.4e-08	8.7969	1.05294	2.15708
ENSG00000089597.18	GANAB	protein_coding	1.43951	2.19e-11	1.5e-08	180.729	511.536	468.896
ENSG00000179295.19	PTPN11	protein_coding	1.45423	2.27e-11	1.54e-08	125.591	379.249	309.092
ENSG00000143412.10	ANXA9	protein_coding	-1.35715	2.37e-11	1.59e-08	67.7833	25.8448	27.0534
ENSG00000100916.14	BRMS1L	protein_coding	-1.72314	3.1e-11	2.06e-08	22.8562	7.37056	6.47125
ENSG00000030066.14	NUP160	protein_coding	-1.31066	3.33e-11	2.2e-08	254.717	110.654	94.7318
ENSG00000160182.3	TFF1	protein_coding	-1.29577	3.48e-11	2.27e-08	442.908	178.521	182.273
ENSG00000141404.17	GNAL	protein_coding	-3.45472	3.72e-11	2.4e-08	4.16282	0.0957215	0.629149
ENSG00000113369.9	ARRDC3	protein_coding	1.47065	3.84e-11	2.45e-08	34.0095	90.8397	97.6978
ENSG00000265972.6	TXNIP	protein_coding	1.36006	3.92e-11	2.47e-08	568.264	1484.16	1433.29
ENSG00000159167.12	STC1	protein_coding	-1.49446	4.11e-11	2.57e-08	34.1665	10.9123	13.302
ENSG00000118242.17	MREG	protein_coding	-1.3062	4.53e-11	2.8e-08	173.11	76.4815	63.544
ENSG00000184557.4	SOCS3	protein_coding	-2.25719	4.63e-11	2.84e-08	10.4463	2.01015	2.33684
ENSG00000105929.16	ATP6V0A4	protein_coding	1.75802	5.09e-11	3.08e-08	7.06894	28.2378	19.6834
ENSG00000145391.14	SETD7	protein_coding	1.44528	5.15e-11	3.09e-08	68.2545	152.676	219.034
ENSG00000106003.14	LFNG	protein_coding	-1.49897	6.75e-11	3.98e-08	32.4386	12.4438	10.5158
ENSG00000181588.17	MEX3D	protein_coding	1.47116	6.76e-11	3.98e-08	20.7356	65.0906	49.9724
ENSG00000071564.19	TCF3	protein_coding	1.42562	7.29e-11	4.25e-08	96.7659	282.761	237.189
ENSG00000174684.7	B4GAT1	protein_coding	-1.35242	7.46e-11	4.31e-08	55.4519	20.4844	22.919
ENSG00000063587.15	ZNF275	protein_coding	-1.67579	8.73e-11	4.96e-08	22.8562	7.562	6.74088
ENSG00000110880.11	CORO1C	protein_coding	-1.29077	8.75e-11	4.96e-08	122.921	43.1704	57.2525
ENSG00000244879.10	GABPB1-AS1	lncRNA	1.41216	9.16e-11	5.13e-08	109.647	312.339	271.343
ENSG00000110422.12	HIPK3	protein_coding	-1.28287	9.22e-11	5.13e-08	211.361	78.6831	95.0015
ENSG00000139269.3	INHBE	protein_coding	3.18832	9.32e-11	5.14e-08	0.62835	2.39304	9.1676
ENSG00000176845.13	METRNL	protein_coding	-1.36519	9.62e-11	5.26e-08	49.0899	18.9529	19.1441
ENSG00000167508.12	MVD	protein_coding	1.42119	1e-10	5.42e-08	69.8254	183.211	190.812
ENSG00000063245.15	EPN1	protein_coding	1.42021	1.06e-10	5.66e-08	65.8197	193.645	158.725
ENSG00000104825.17	NFKBIB	protein_coding	1.53311	1.06e-10	5.66e-08	13.5095	38.9587	39.2769
ENSG00000071054.17	MAP4K4	protein_coding	1.42279	1.12e-10	5.92e-08	51.4462	148.656	127.268
ENSG00000117505.13	DR1	protein_coding	-1.28382	1.37e-10	7.16e-08	83.3349	36.3742	32.0866
ENSG00000166197.17	NOLC1	protein_coding	1.40437	1.38e-10	7.17e-08	94.174	272.136	226.494
ENSG00000169564.7	PCBP1	protein_coding	-1.26659	1.42e-10	7.3e-08	298.074	75.4286	172.207
ENSG00000170113.16	NIPA1	protein_coding	-1.34328	1.52e-10	7.73e-08	50.9749	18.6657	21.4809
ENSG00000128165.9	ADM2	protein_coding	2.17004	1.54e-10	7.8e-08	2.82758	11.4866	14.021
ENSG00000167971.16	CASKIN1	protein_coding	-1.51215	1.65e-10	8.3e-08	29.2183	9.85932	10.6057
ENSG00000094804.12	CDC6	protein_coding	-1.27731	1.73e-10	8.59e-08	80.3503	27.855	38.3781
ENSG00000160211.20	G6PD	protein_coding	-1.22882	1.82e-10	8.97e-08	744.595	147.507	487.68
ENSG00000196126.12	HLA-DRB1	protein_coding	-1.69843	1.96e-10	9.6e-08	20.7356	5.55185	7.19027
ENSG00000116667.15	C1orf21	protein_coding	1.54845	2.07e-10	1.01e-07	11.2318	38.48	27.323
ENSG00000169129.16	AFAP1L2	protein_coding	-1.55053	2.28e-10	1.1e-07	26.3907	9.47643	8.53845
ENSG00000095203.15	EPB41L4B	protein_coding	-1.54407	2.36e-10	1.13e-07	26.6263	8.71066	9.52711
ENSG00000176853.16	FAM91A1	protein_coding	-1.2472	2.48e-10	1.18e-07	337.346	132.383	151.805
ENSG00000104765.16	BNIP3L	protein_coding	-1.25887	2.51e-10	1.18e-07	122.842	28.6207	73.88
ENSG00000095139.15	ARCN1	protein_coding	-1.25025	2.73e-10	1.27e-07	215.995	85.575	95.9901
ENSG00000135387.21	CAPRIN1	protein_coding	-1.23526	3.03e-10	1.4e-07	403.401	173.543	169.151
ENSG00000120875.9	DUSP4	protein_coding	2.48613	3.12e-10	1.44e-07	1.57088	6.70051	10.9652
ENSG00000101255.12	TRIB3	protein_coding	1.36593	4.68e-10	2.14e-07	65.5841	164.545	173.555
ENSG00000164129.12	NPY5R	protein_coding	-1.66268	4.97e-10	2.25e-07	20.4214	6.41334	6.47125
ENSG00000125848.10	FLRT3	protein_coding	2.57261	5.4e-10	2.43e-07	1.33524	9.09354	6.92064
ENSG00000169255.15	B3GALNT1	protein_coding	-1.31214	5.83e-10	2.6e-07	46.7335	14.6454	22.919
ENSG00000179262.10	RAD23A	protein_coding	1.35618	5.89e-10	2.62e-07	70.6894	177.085	184.88
ENSG00000112175.8	BMP5	protein_coding	3.30835	6.02e-10	2.65e-07	0.471263	6.70051	2.87611
ENSG00000130487.9	KLHDC7B	protein_coding	2.73781	6.09e-10	2.66e-07	1.02107	3.15881	10.5158
ENSG00000169856.9	ONECUT1	protein_coding	-1.46517	6.3e-10	2.73e-07	28.6685	10.0508	10.6955
ENSG00000233930.4	KRTAP5-AS1	lncRNA	1.7837	7.99e-10	3.44e-07	5.34098	15.2197	21.5708
ENSG00000085491.17	SLC25A24	protein_coding	-1.22234	8.13e-10	3.48e-07	129.283	50.8281	59.9489
ENSG00000100216.6	TOMM22	protein_coding	1.35487	1.03e-09	4.39e-07	27.4903	77.1515	63.544
ENSG00000133195.12	SLC39A11	protein_coding	-1.39587	1.09e-09	4.61e-07	31.8102	11.2951	12.8526
ENSG00000099246.18	RAB18	protein_coding	-1.21883	1.13e-09	4.74e-07	80.9786	35.5127	34.0639
ENSG00000177000.13	MTHFR	protein_coding	1.44345	1.19e-09	4.94e-07	13.5881	34.6512	39.2769
ENSG00000144647.7	POMGNT2	protein_coding	-1.58353	1.23e-09	5.09e-07	21.5995	5.55185	8.80808
ENSG00000122042.10	UBL3	protein_coding	-1.18556	1.44e-09	5.93e-07	423.901	155.165	217.506
ENSG00000198598.7	MMP17	protein_coding	-1.29227	1.7e-09	6.95e-07	42.178	13.9753	20.4024
ENSG00000102225.17	CDK16	protein_coding	1.33144	1.79e-09	7.24e-07	29.9252	83.2777	67.4088
ENSG00000173457.11	PPP1R14B	protein_coding	1.31399	1.96e-09	7.88e-07	59.0649	156.696	137.065
ENSG00000186314.12	PRELID2	protein_coding	-1.3325	1.99e-09	7.95e-07	35.1091	11.008	16.8073
ENSG00000049323.16	LTBP1	protein_coding	1.31891	2e-09	7.95e-07	43.2776	113.526	102.461
ENSG00000163083.6	INHBB	protein_coding	-1.19697	2.11e-09	8.35e-07	88.3617	30.5352	46.4671
ENSG00000185745.10	IFIT1	protein_coding	1.30438	2.22e-09	8.7e-07	80.0361	78.9702	316.192
ENSG00000172819.17	RARG	protein_coding	1.31406	2.25e-09	8.78e-07	43.9845	115.057	103.72
ENSG00000158985.14	CDC42SE2	protein_coding	-1.19467	2.38e-09	9.23e-07	82.3924	41.926	30.1093
ENSG00000162892.16	IL24	protein_coding	-1.73488	2.52e-09	9.69e-07	15.0804	3.35025	5.66234
ENSG00000185567.7	AHNAK2	protein_coding	-1.24269	2.6e-09	9.94e-07	51.8389	18.9529	24.8064
ENSG00000197496.6	SLC2A10	protein_coding	-1.59274	2.75e-09	1.05e-06	19.8716	6.50906	6.651
ENSG00000162772.18	ATF3	protein_coding	2.0798	2.87e-09	1.08e-06	2.59194	9.28499	12.6729
ENSG00000101974.15	ATP11C	protein_coding	-1.1888	2.89e-09	1.09e-06	79.9576	34.2683	35.8615
ENSG00000177694.16	NAALADL2	protein_coding	1.3083	2.98e-09	1.11e-06	34.1665	85.7665	83.497
ENSG00000174945.14	AMZ1	protein_coding	-1.18045	2.99e-09	1.11e-06	136.588	53.6998	66.7797
ENSG00000151553.16	FHIP2A	protein_coding	-1.18293	3.04e-09	1.12e-06	104.463	43.4576	48.5343
ENSG00000115762.17	PLEKHB2	protein_coding	1.27839	3.29e-09	1.21e-06	121.9	338.184	253.277
ENSG00000111674.9	ENO2	protein_coding	-1.22797	3.43e-09	1.25e-06	53.4883	18.0914	27.5028
ENSG00000103653.17	CSK	protein_coding	1.28847	3.73e-09	1.35e-06	61.4998	158.132	142.367
ENSG00000213853.10	EMP2	protein_coding	-1.16426	3.9e-09	1.41e-06	297.681	110.175	155.4
ENSG00000012660.14	ELOVL5	protein_coding	-1.17145	4.11e-09	1.47e-06	118.915	40.9688	64.5327
ENSG00000137166.18	FOXP4	protein_coding	1.29745	4.23e-09	1.51e-06	30.3964	79.736	69.7456
ENSG00000104660.19	LEPROTL1	protein_coding	-1.27904	5.19e-09	1.84e-06	36.6799	17.0384	13.2121
ENSG00000198833.7	UBE2J1	protein_coding	-1.24922	5.49e-09	1.93e-06	42.0995	11.5823	23.7279
ENSG00000151458.12	ANKRD50	protein_coding	1.25469	5.52e-09	1.93e-06	136.431	356.084	295.071
ENSG00000141574.8	SECTM1	protein_coding	-1.57078	5.68e-09	1.98e-06	19.2432	5.45613	7.45991
ENSG00000077348.10	EXOSC5	protein_coding	-1.23324	5.9e-09	2.04e-06	45.7125	20.1015	18.7846
ENSG00000103490.14	PYCARD	protein_coding	-1.26618	6.39e-09	2.2e-06	37.2297	15.0283	15.9085
ENSG00000166987.15	MBD6	protein_coding	1.30859	6.89e-09	2.36e-06	20.2643	50.541	49.8825
ENSG00000082641.16	NFE2L1	protein_coding	1.25737	6.96e-09	2.37e-06	100.536	237.677	243.031
ENSG00000164309.15	CMYA5	protein_coding	-1.53679	7.37e-09	2.49e-06	20.0287	6.31762	7.45991
ENSG00000135374.11	ELF5	protein_coding	1.40918	7.95e-09	2.68e-06	11.1532	32.1624	27.1433
ENSG00000231365.7	WARS2-AS1	lncRNA	1.41947	8.03e-09	2.69e-06	10.682	33.5983	23.638
ENSG00000102547.19	CAB39L	protein_coding	1.53047	8.41e-09	2.8e-06	7.77583	26.2277	18.7846
ENSG00000179387.10	ELMOD2	protein_coding	-1.24066	8.54e-09	2.83e-06	40.293	16.4641	17.6162
ENSG00000125089.18	SH3TC1	protein_coding	-1.45884	9e-09	2.96e-06	22.6992	8.23205	8.26881
ENSG00000138061.12	CYP1B1	protein_coding	1.25181	1.01e-08	3.3e-06	53.2527	125.491	128.167
ENSG00000130829.18	DUSP9	protein_coding	-1.41752	1.02e-08	3.3e-06	24.3486	7.94489	10.2461
ENSG00000117009.12	KMO	protein_coding	3.471	1.02e-08	3.3e-06	0.314175	2.39304	4.76356
ENSG00000035862.13	TIMP2	protein_coding	-1.356	1.12e-08	3.61e-06	27.5689	8.99782	12.4931
ENSG00000116991.12	SIPA1L2	protein_coding	1.36239	1.2e-08	3.84e-06	12.9597	33.694	32.9854
ENSG00000187605.16	TET3	protein_coding	1.22824	1.21e-08	3.84e-06	124.413	332.632	250.401
ENSG00000101187.16	SLCO4A1	protein_coding	-1.20715	1.22e-08	3.87e-06	45.3198	16.3684	22.8291
ENSG00000180867.11	PDIA3P1	transcribed_processed_pseudogene	1.91253	1.22e-08	3.87e-06	3.14175	11.4866	12.2235
ENSG00000167110.19	GOLGA2	protein_coding	1.24856	1.24e-08	3.89e-06	40.5286	99.0718	93.5634
ENSG00000178038.17	ALS2CL	protein_coding	-1.56993	1.49e-08	4.66e-06	17.2011	5.3604	6.20161
ENSG00000273706.5	LHX1	protein_coding	-1.7883	1.53e-08	4.76e-06	11.703	3.15881	3.59514
ENSG00000259803.8	SLC22A31	protein_coding	-2.50943	1.57e-08	4.87e-06	4.79117	0.574329	1.07854
ENSG00000128965.13	CHAC1	protein_coding	2.17221	1.59e-08	4.88e-06	1.88505	6.70051	10.336
ENSG00000111859.17	NEDD9	protein_coding	2.44599	1.67e-08	5.12e-06	1.17816	7.65772	5.30283
ENSG00000139220.17	PPFIA2	protein_coding	7.48814	1.74e-08	5.29e-06	0	2.29732	1.61781
ENSG00000170860.4	LSM3	protein_coding	-1.19932	1.88e-08	5.69e-06	43.042	17.2299	20.2226
ENSG00000108984.16	MAP2K6	protein_coding	-1.457	1.98e-08	5.96e-06	21.1283	9.76359	5.66234
ENSG00000134852.15	CLOCK	protein_coding	-1.11647	2.01e-08	6.04e-06	151.275	74.6628	64.8922
ENSG00000185900.11	POMK	protein_coding	-1.16597	2.02e-08	6.04e-06	52.7029	22.686	24.2672
ENSG00000182481.10	KPNA2	protein_coding	-1.0831	2.05e-08	6.09e-06	715.063	393.224	281.859
ENSG00000134321.13	RSAD2	protein_coding	1.87341	2.09e-08	6.18e-06	3.22029	6.2219	17.3465
ENSG00000096006.12	CRISP3	protein_coding	3.67143	2.16e-08	6.37e-06	0.235631	4.59463	1.70769
ENSG00000179051.14	RCC2	protein_coding	-1.10347	2.21e-08	6.48e-06	338.131	68.3452	246.177
ENSG00000072682.20	P4HA2	protein_coding	-1.11155	2.67e-08	7.77e-06	95.1165	39.8202	48.1748
ENSG00000168890.14	TMEM150A	protein_coding	1.35932	2.69e-08	7.8e-06	11.1532	29.8651	27.4129
ENSG00000196365.12	LONP1	protein_coding	1.21062	2.71e-08	7.83e-06	59.0649	129.511	143.895
ENSG00000100219.17	XBP1	protein_coding	-1.02938	2.77e-08	7.96e-06	2280.91	1144.25	1090.67
ENSG00000165716.11	DIPK1B	protein_coding	-1.42203	2.87e-08	8.18e-06	21.7566	8.13633	8.08906
ENSG00000177380.14	PPFIA3	protein_coding	1.21598	2.87e-08	8.18e-06	37.3868	93.0413	80.7108
ENSG00000115159.17	GPD2	protein_coding	-1.10246	3.07e-08	8.71e-06	141.929	46.5207	85.5642
ENSG00000130518.18	IQCN	protein_coding	1.75124	3.13e-08	8.8e-06	4.08428	17.9956	9.61699
ENSG00000160336.17	ZNF761	protein_coding	1.26761	3.13e-08	8.8e-06	17.9865	45.9463	40.7149
ENSG00000256870.3	SLC5A8	protein_coding	2.02694	3.18e-08	8.89e-06	2.27777	9.28499	9.34735
ENSG00000012232.10	EXTL3	protein_coding	-1.16567	3.19e-08	8.89e-06	46.8906	20.4844	21.3012
ENSG00000130164.15	LDLR	protein_coding	1.18924	3.63e-08	1.01e-05	110.433	259.214	244.469
ENSG00000171604.12	CXXC5	protein_coding	-1.09529	3.67e-08	1.01e-05	158.973	74.4713	74.3294
ENSG00000143420.19	ENSA	protein_coding	1.18048	4.23e-08	1.16e-05	119.072	288.6	251.21
ENSG00000112378.12	PERP	protein_coding	1.19928	4.35e-08	1.18e-05	36.837	100.603	68.6671
ENSG00000100632.11	ERH	protein_coding	-1.09063	4.35e-08	1.18e-05	141.457	70.9296	61.9262
ENSG00000144893.13	MED12L	protein_coding	-1.13998	4.38e-08	1.19e-05	51.5247	20.1015	26.604
ENSG00000268104.3	SLC6A14	protein_coding	1.19382	4.52e-08	1.22e-05	45.5554	81.5547	126.818
ENSG00000240694.9	PNMA2	protein_coding	-2.22388	4.66e-08	1.25e-05	5.65515	0.861494	1.52793
ENSG00000171621.14	SPSB1	protein_coding	-1.7513	4.72e-08	1.26e-05	11.0747	2.6802	3.86477
ENSG00000185880.13	TRIM69	protein_coding	1.54689	4.96e-08	1.32e-05	6.20496	13.5925	22.6494
ENSG00000140526.18	ABHD2	protein_coding	-1.08569	5.08e-08	1.34e-05	130.932	40.203	83.0476
ENSG00000153531.15	ADPRHL1	protein_coding	1.90392	5.09e-08	1.34e-05	2.74903	9.47643	11.1449
ENSG00000130066.17	SAT1	protein_coding	1.32473	5.13e-08	1.35e-05	11.5459	25.8448	31.9967
ENSG00000129055.13	ANAPC13	protein_coding	-1.18557	5.15e-08	1.35e-05	36.837	12.6352	19.6834
ENSG00000055118.17	KCNH2	protein_coding	-1.27907	5.34e-08	1.39e-05	27.883	8.71066	14.2008
ENSG00000116786.13	PLEKHM2	protein_coding	1.19109	5.5e-08	1.43e-05	33.9309	78.4916	76.4865
ENSG00000127334.11	DYRK2	protein_coding	-1.08126	5.56e-08	1.44e-05	152.846	67.8666	76.5764
ENSG00000128944.14	KNSTRN	protein_coding	-1.13776	5.67e-08	1.46e-05	48.6971	15.124	29.0307
ENSG00000171345.13	KRT19	protein_coding	-0.984535	5.7e-08	1.46e-05	3777.33	1999.62	1818.42
ENSG00000164128.7	NPY1R	protein_coding	-1.05672	5.88e-08	1.5e-05	539.282	279.698	238.807
ENSG00000011405.14	PIK3C2A	protein_coding	-1.07855	5.98e-08	1.52e-05	155.674	75.4286	71.9926
ENSG00000074410.14	CA12	protein_coding	-1.0699	6.82e-08	1.73e-05	242.465	86.9151	143.985
ENSG00000159388.6	BTG2	protein_coding	1.20771	6.92e-08	1.74e-05	21.8352	54.2741	46.6469
ENSG00000159346.13	ADIPOR1	protein_coding	-1.06465	7e-08	1.76e-05	327.763	154.207	159.175
ENSG00000085741.14	WNT11	protein_coding	-3.6404	7.25e-08	1.81e-05	2.43486	0.0957215	0.269635
ENSG00000130309.12	COLGALT1	protein_coding	-1.07222	7.3e-08	1.82e-05	145.542	62.9848	75.408
ENSG00000164362.21	TERT	protein_coding	-1.4111	7.52e-08	1.87e-05	20.1072	7.46628	7.63966
ENSG00000154511.12	DIPK1A	protein_coding	-2.00564	7.67e-08	1.89e-05	6.91185	1.53154	1.88745
ENSG00000137628.18	DDX60	protein_coding	1.16849	7.74e-08	1.9e-05	55.2163	52.7426	195.306
ENSG00000070778.13	PTPN21	protein_coding	1.74684	7.77e-08	1.9e-05	3.69156	14.0711	10.7854
ENSG00000237515.10	SHISA9	protein_coding	-1.33893	7.79e-08	1.9e-05	23.249	9.47643	8.89796
ENSG00000130779.22	CLIP1	protein_coding	1.16589	7.84e-08	1.9e-05	63.699	165.311	120.617
ENSG00000100697.17	DICER1	protein_coding	-1.05143	8.26e-08	2e-05	427.278	230.88	181.464
ENSG00000176014.13	TUBB6	protein_coding	-1.06622	8.96e-08	2.16e-05	123.942	47.4779	70.8242
ENSG00000152402.11	GUCY1A2	protein_coding	1.20781	9e-08	2.16e-05	20.1857	45.2763	47.9951
ENSG00000196693.15	ZNF33B	protein_coding	1.17578	9.04e-08	2.16e-05	27.0976	67.6751	54.8258
ENSG00000158435.8	CNOT11	protein_coding	-1.06288	9.39e-08	2.24e-05	152.139	82.3205	63.3643
ENSG00000213390.11	ARHGAP19	protein_coding	1.17581	1e-07	2.37e-05	24.8984	62.5061	50.0623
ENSG00000133393.13	CEP20	protein_coding	1.17921	1.1e-07	2.61e-05	23.4846	60.7832	45.6582
ENSG00000167695.15	TLCD3A	protein_coding	-1.12299	1.12e-07	2.65e-05	44.8485	18.8571	22.2898
ENSG00000173083.16	HPSE	protein_coding	-1.3868	1.14e-07	2.67e-05	20.1857	8.61494	6.83076
ENSG00000173267.14	SNCG	protein_coding	-2.88102	1.14e-07	2.67e-05	3.14175	0.382886	0.449392
ENSG00000184986.12	TMEM121	protein_coding	-1.31216	1.16e-07	2.71e-05	23.5631	8.51921	10.4259
ENSG00000179750.16	APOBEC3B	protein_coding	-1.39012	1.21e-07	2.8e-05	19.8716	3.82886	11.2348
ENSG00000125821.13	DTD1	protein_coding	-1.34637	1.21e-07	2.81e-05	21.7566	7.27484	9.79675
ENSG00000106261.17	ZKSCAN1	protein_coding	1.13902	1.29e-07	2.97e-05	103.599	218.149	238.178
ENSG00000204611.7	ZNF616	protein_coding	1.28117	1.33e-07	3.04e-05	11.703	28.3336	28.5813
ENSG00000176407.18	KCMF1	protein_coding	-1.05745	1.34e-07	3.06e-05	77.5227	39.7244	34.7829
ENSG00000095585.18	BLNK	protein_coding	1.966	1.37e-07	3.13e-05	2.19923	8.71066	8.53845
ENSG00000111057.11	KRT18	protein_coding	-0.936674	1.42e-07	3.23e-05	5760.16	3065.67	2952.95
ENSG00000123933.17	MXD4	protein_coding	1.14553	1.47e-07	3.33e-05	42.178	96.8702	89.7885
ENSG00000107854.7	TNKS2	protein_coding	-1.04452	1.56e-07	3.5e-05	153.16	53.1254	95.2711
ENSG00000165801.10	ARHGEF40	protein_coding	-2.07162	1.57e-07	3.51e-05	5.89078	1.62727	1.16842
ENSG00000060491.17	OGFR	protein_coding	1.14438	1.7e-07	3.81e-05	32.1244	61.7404	80.2614
ENSG00000068305.19	MEF2A	protein_coding	-1.10654	1.72e-07	3.83e-05	44.6129	18.4743	22.919
ENSG00000179104.9	TMTC2	protein_coding	1.3664	1.75e-07	3.88e-05	8.63981	25.8448	18.7846
ENSG00000187266.14	EPOR	protein_coding	-1.16619	1.76e-07	3.88e-05	32.8313	15.6026	13.6615
ENSG00000160360.13	GPSM1	protein_coding	-1.16508	1.82e-07	4.01e-05	32.7528	12.4438	16.7174
ENSG00000172243.18	CLEC7A	protein_coding	2.32231	1.83e-07	4.01e-05	1.09961	4.59463	6.47125
ENSG00000094916.16	CBX5	protein_coding	-1.00898	1.89e-07	4.14e-05	668.093	328.325	335.606
ENSG00000145780.8	FEM1C	protein_coding	-1.05292	1.92e-07	4.18e-05	66.2124	32.5453	31.2777
ENSG00000184349.14	EFNA5	protein_coding	1.22806	1.92e-07	4.18e-05	14.3735	31.3967	35.9514
ENSG00000133657.17	ATP13A3	protein_coding	-1.02415	1.95e-07	4.21e-05	379.445	204.557	168.612
ENSG00000180347.15	ITPRID1	protein_coding	3.04816	1.99e-07	4.28e-05	0.392719	2.77592	3.86477
ENSG00000143375.15	CGN	protein_coding	-1.03791	2.12e-07	4.56e-05	93.3885	37.2357	53.6574
ENSG00000141985.9	SH3GL1	protein_coding	-1.03869	2.29e-07	4.91e-05	72.2603	29.3865	40.8947
ENSG00000051341.15	POLQ	protein_coding	-1.03075	2.33e-07	4.96e-05	140.829	65.5692	72.2622
ENSG00000179715.13	PCED1B	protein_coding	2.16744	2.42e-07	5.13e-05	1.41379	6.03046	6.74088
ENSG00000133065.11	SLC41A1	protein_coding	-1.03696	2.56e-07	5.42e-05	69.1971	27.3764	39.9959
ENSG00000112419.15	PHACTR2	protein_coding	1.13081	2.67e-07	5.63e-05	25.9194	59.6345	53.927
ENSG00000171307.19	ZDHHC16	protein_coding	1.12335	2.69e-07	5.67e-05	34.1665	85.6708	63.2744
ENSG00000102804.16	TSC22D1	protein_coding	1.10123	2.72e-07	5.7e-05	130.226	261.99	296.778
ENSG00000170421.13	KRT8	protein_coding	-0.871114	2.83e-07	5.91e-05	16017.7	8938.57	8575.93
ENSG00000166619.15	BLCAP	protein_coding	-1.0259	2.91e-07	6.05e-05	96.6874	42.8832	52.0396
ENSG00000101000.6	PROCR	protein_coding	-1.75736	2.95e-07	6.13e-05	8.7969	2.48876	2.69635
ENSG00000153879.9	CEBPG	protein_coding	1.11546	3.03e-07	6.27e-05	39.6646	89.4996	82.4185
ENSG00000198626.18	RYR2	protein_coding	3.00971	3.14e-07	6.48e-05	0.392719	2.96737	3.50526
ENSG00000250775.2	ENSG00000250775	lncRNA	4.519	3.35e-07	6.89e-05	0.0785438	2.10587	1.97732
ENSG00000167470.14	MIDN	protein_coding	1.09896	3.6e-07	7.37e-05	75.3235	182.637	140.12
ENSG00000198794.12	SCAMP5	protein_coding	-1.0619	3.61e-07	7.37e-05	49.6397	19.7186	27.7724
ENSG00000205413.8	SAMD9	protein_coding	1.10455	3.63e-07	7.39e-05	47.9902	57.1457	149.108
ENSG00000167772.12	ANGPTL4	protein_coding	-1.02457	3.67e-07	7.44e-05	68.176	27.9507	39.0072
ENSG00000173156.7	RHOD	protein_coding	-1.01162	3.77e-07	7.61e-05	161.565	79.5446	80.7108
ENSG00000169221.14	TBC1D10B	protein_coding	1.10304	3.78e-07	7.62e-05	47.3619	98.6889	104.798
ENSG00000196182.11	STK40	protein_coding	1.11157	3.97e-07	7.97e-05	27.1761	53.9869	63.4542
ENSG00000280119.1	ENSG00000280119	TEC	7.18656	4.1e-07	8.2e-05	0	2.01015	1.16842
ENSG00000167703.15	SLC43A2	protein_coding	1.0991	4.2e-07	8.37e-05	45.3198	87.2023	106.955
ENSG00000132471.12	WBP2	protein_coding	-1.0318	4.35e-07	8.65e-05	59.8504	20.963	37.4793
ENSG00000145632.15	PLK2	protein_coding	1.20861	4.37e-07	8.65e-05	13.0383	30.8223	29.4801
ENSG00000250899.3	ENSG00000250899	lncRNA	1.37399	4.38e-07	8.65e-05	7.5402	23.2603	15.9085
ENSG00000106635.8	BCL7B	protein_coding	1.10159	4.39e-07	8.65e-05	34.7163	78.3959	70.6444
ENSG00000160233.8	LRRC3	protein_coding	-1.30838	4.92e-07	9.65e-05	20.0287	6.50906	9.61699
ENSG00000175920.18	DOK7	protein_coding	-1.3873	4.97e-07	9.71e-05	16.5727	5.16896	7.45991
ENSG00000119812.20	FAM98A	protein_coding	-1.01781	5.26e-07	0.000102655	63.4634	22.4946	40.0858
ENSG00000240207.7	ENSG00000240207	lncRNA	2.39105	5.37e-07	0.000104377	0.863981	4.0203	5.12307
ENSG00000074527.13	NTN4	protein_coding	2.9614	5.46e-07	0.000105789	0.392719	2.01015	4.22428
ENSG00000179841.8	AKAP5	protein_coding	-1.87816	5.55e-07	0.000107102	6.51913	2.10587	1.43805
ENSG00000242779.8	ZNF702P	transcribed_processed_pseudogene	2.38353	5.99e-07	0.000115359	0.863981	5.16896	3.95465
ENSG00000107201.11	RIGI	protein_coding	1.30735	6.13e-07	0.000117563	8.71836	13.8796	29.2105
ENSG00000100196.11	KDELR3	protein_coding	-1.26169	6.16e-07	0.000117934	21.5995	7.17911	10.7854
ENSG00000128203.7	ASPHD2	protein_coding	-1.94052	6.24e-07	0.000118949	5.89078	1.24438	1.79757
ENSG00000204262.14	COL5A2	protein_coding	2.70008	6.3e-07	0.000119728	0.549806	4.59463	2.69635
ENSG00000213799.13	ZNF845	protein_coding	1.17249	6.5e-07	0.000123302	14.5306	34.2683	31.2777
ENSG00000141469.18	SLC14A1	protein_coding	7.13231	6.7e-07	0.000126601	0	0.957215	2.0672
ENSG00000204604.13	ZNF468	protein_coding	1.14556	6.96e-07	0.000131206	16.9655	39.2458	35.8615
ENSG00000151929.10	BAG3	protein_coding	-0.987468	7.01e-07	0.000131607	176.645	88.9253	89.2493
ENSG00000176788.9	BASP1	protein_coding	-1.09698	7.08e-07	0.0001326	33.3811	14.6454	16.5376
ENSG00000198346.11	ZNF813	protein_coding	1.2853	7.28e-07	0.000135536	9.11108	22.9732	21.4809
ENSG00000184545.11	DUSP8	protein_coding	1.11098	7.28e-07	0.000135536	21.521	49.9666	43.0518
ENSG00000153162.9	BMP6	protein_coding	-2.95672	7.59e-07	0.000140859	2.59194	0.287165	0.359514
ENSG00000174233.12	ADCY6	protein_coding	1.06505	7.89e-07	0.000145946	71.789	166.364	134.099
ENSG00000166165.14	CKB	protein_coding	-1.00686	8.05e-07	0.000148343	60.086	29.7694	30.0194
ENSG00000084112.15	SSH1	protein_coding	1.06863	8.07e-07	0.000148343	50.7393	106.634	106.236
ENSG00000100311.17	PDGFB	protein_coding	-0.987195	8.14e-07	0.000149206	94.4882	44.6062	50.6914
ENSG00000144231.11	POLR2D	protein_coding	1.06696	8.38e-07	0.000153178	50.5822	105.007	106.955
ENSG00000107679.15	PLEKHA1	protein_coding	-1.0373	8.48e-07	0.000154581	45.7125	22.9732	21.5708
ENSG00000054116.12	TRAPPC3	protein_coding	-1.06821	8.7e-07	0.000158115	36.4443	17.0384	17.706
ENSG00000073711.11	PPP2R3A	protein_coding	1.07406	8.85e-07	0.000160246	29.1397	62.6019	60.1287
ENSG00000132274.17	TRIM22	protein_coding	2.16566	9.17e-07	0.000165655	1.17816	2.6802	7.9093
ENSG00000082213.18	C5orf22	protein_coding	-1.00467	9.26e-07	0.000166697	58.2009	30.1523	27.8623
ENSG00000116977.19	LGALS8	protein_coding	-1.05516	9.62e-07	0.00017142	38.565	15.124	21.9303
ENSG00000119042.18	SATB2	protein_coding	-1.24303	9.63e-07	0.00017142	21.2854	6.41334	11.5044
ENSG00000137834.15	SMAD6	protein_coding	-0.994437	9.63e-07	0.00017142	63.0706	33.1196	30.1991
ENSG00000095015.6	MAP3K1	protein_coding	-1.0118	9.63e-07	0.00017142	53.8025	23.9304	29.3902
ENSG00000107140.17	TESK1	protein_coding	1.2082	9.72e-07	0.000172428	11.2318	28.0464	23.9077
ENSG00000159640.17	ACE	protein_coding	-3.43863	1e-06	0.000177166	2.12068	0.287165	0.0898784
ENSG00000261609.8	GAN	protein_coding	-0.971252	1.01e-06	0.000178214	235.945	103.571	137.065
ENSG00000175155.11	YPEL2	protein_coding	1.49636	1.03e-06	0.000181451	4.94826	13.2096	14.7401
ENSG00000163577.8	EIF5A2	protein_coding	-1.19055	1.07e-06	0.000187512	23.8773	9.47643	11.4146
ENSG00000170100.14	ZNF778	protein_coding	-0.978971	1.08e-06	0.000188504	76.9729	44.7977	33.3449
ENSG00000148180.22	GSN	protein_coding	-0.9792	1.09e-06	0.000190579	72.5744	36.9485	36.6704
ENSG00000014257.17	ACP3	protein_coding	1.80501	1.14e-06	0.00019903	2.35631	8.71066	7.81942
ENSG00000011332.22	DPF1	protein_coding	-2.14227	1.17e-06	0.000202854	4.31991	0.574329	1.34818
ENSG00000100345.23	MYH9	protein_coding	1.02133	1.18e-06	0.000203244	229.112	496.125	434.023
ENSG00000128872.10	TMOD2	protein_coding	-1.02957	1.18e-06	0.000203244	43.5133	18.8571	23.7279
ENSG00000147394.20	ZNF185	protein_coding	-0.989723	1.2e-06	0.000206789	60.5572	35.417	25.6153
ENSG00000133639.6	BTG1	protein_coding	1.05477	1.21e-06	0.000207146	37.701	86.0536	70.6444
ENSG00000138757.15	G3BP2	protein_coding	1.04538	1.22e-06	0.000208931	72.3388	154.112	144.524
ENSG00000188738.16	FSIP2	protein_coding	1.7833	1.25e-06	0.000214029	2.43486	11.2951	5.57246
ENSG00000157240.4	FZD1	protein_coding	-0.99662	1.27e-06	0.000215368	55.5304	19.24	36.3109
ENSG00000287001.3	ENSG00000287001	lncRNA	-1.97989	1.28e-06	0.000217056	5.18389	2.10587	0.53927
ENSG00000179562.3	GCC1	protein_coding	1.04895	1.34e-06	0.000226392	40.3715	87.1066	79.9918
ENSG00000178568.16	ERBB4	protein_coding	2.0991	1.44e-06	0.000243177	1.2567	7.562	3.3255
ENSG00000128604.21	IRF5	protein_coding	-1.30453	1.5e-06	0.000251663	17.3582	5.74329	8.26881
ENSG00000115364.14	MRPL19	protein_coding	-0.961964	1.5e-06	0.000251663	110.197	60.3046	52.8485
ENSG00000133026.14	MYH10	protein_coding	-0.959992	1.54e-06	0.000258034	122.136	60.1131	65.4315
ENSG00000087365.16	SF3B2	protein_coding	1.01955	1.61e-06	0.000268476	152.846	333.781	285.993
ENSG00000143847.16	PPFIA4	protein_coding	-0.994221	1.65e-06	0.000274675	51.5247	25.6534	26.0647
ENSG00000127129.10	EDN2	protein_coding	-2.36394	1.67e-06	0.000276404	3.37738	0.382886	0.898784
ENSG00000172551.12	MUCL1	protein_coding	1.95552	1.67e-06	0.000276404	1.64942	7.94489	4.94331
ENSG00000177606.9	JUN	protein_coding	1.09228	1.72e-06	0.000283182	18.5363	34.1726	44.8493
ENSG00000185112.6	FAM43A	protein_coding	-1.71028	1.74e-06	0.000285374	7.30457	2.20159	2.24696
ENSG00000176171.12	BNIP3	protein_coding	-0.942188	1.74e-06	0.000285374	372.612	208.194	179.667
ENSG00000124145.6	SDC4	protein_coding	1.01614	1.77e-06	0.000289687	148.683	290.993	310.44
ENSG00000162194.13	LBHD1	protein_coding	1.27625	1.78e-06	0.000291211	8.2471	16.7513	23.1886
ENSG00000117448.14	AKR1A1	protein_coding	1.03778	1.8e-06	0.000292884	35.0305	84.4264	59.4995
ENSG00000167785.9	ZNF558	protein_coding	1.21496	1.8e-06	0.000292884	9.97506	21.0587	25.2558
ENSG00000164877.19	MICALL2	protein_coding	-1.03333	1.89e-06	0.000304497	36.5229	17.517	18.1554
ENSG00000135114.14	OASL	protein_coding	1.10835	1.89e-06	0.000304497	16.0229	21.5373	47.4558
ENSG00000196642.19	RABL6	protein_coding	1.02492	1.89e-06	0.000304497	76.6587	164.258	147.76
ENSG00000128596.17	CCDC136	protein_coding	-1.57009	1.95e-06	0.000313054	9.66088	3.35025	3.14574
ENSG00000111335.14	OAS2	protein_coding	1.02307	1.97e-06	0.00031561	75.6377	50.1581	257.052
ENSG00000121361.5	KCNJ8	protein_coding	1.73906	1.97e-06	0.000315701	2.5134	9.57215	7.28015
ENSG00000169635.10	HIC2	protein_coding	-1.26602	2.06e-06	0.000327691	18.3007	7.65772	7.54979
ENSG00000143341.12	HMCN1	protein_coding	1.08136	2.12e-06	0.000337372	18.6934	30.3437	48.7141
ENSG00000100889.12	PCK2	protein_coding	1.03457	2.13e-06	0.000337457	28.1187	47.5736	67.5886
ENSG00000104964.15	TLE5	protein_coding	1.02863	2.17e-06	0.000342711	36.1301	75.9072	71.5432
ENSG00000200997.1	RNVU1-34	snRNA	1.83999	2.2e-06	0.000346454	2.04214	8.04061	6.651
ENSG00000135899.20	SP110	protein_coding	1.14011	2.21e-06	0.000347604	12.567	16.5598	38.7376
ENSG00000177679.16	SRRM3	protein_coding	-1.17934	2.29e-06	0.000359372	22.0708	7.75344	11.6842
ENSG00000163362.11	INAVA	protein_coding	-2.21511	2.32e-06	0.00036387	3.69156	0.574329	0.988662
ENSG00000163513.19	TGFBR2	protein_coding	-1.61186	2.33e-06	0.000364126	8.56127	3.63742	1.97732
ENSG00000061676.16	NCKAP1	protein_coding	-0.937499	2.36e-06	0.000367029	258.33	103.762	165.916
ENSG00000087074.9	PPP1R15A	protein_coding	1.27153	2.41e-06	0.000374638	8.01146	18.57	20.1328
ENSG00000164742.16	ADCY1	protein_coding	-0.984284	2.42e-06	0.000375108	48.6971	22.5903	26.604
ENSG00000185630.20	PBX1	protein_coding	-0.939578	2.44e-06	0.000376574	162.271	83.182	86.0136
ENSG00000112893.10	MAN2A1	protein_coding	-0.940413	2.48e-06	0.000382425	134.074	57.1457	82.5084
ENSG00000175390.15	EIF3F	protein_coding	1.00754	2.51e-06	0.000385616	117.187	256.629	214.63
ENSG00000155304.6	HSPA13	protein_coding	-1.01315	2.54e-06	0.000389247	38.2508	16.4641	21.3911
ENSG00000184226.15	PCDH9	protein_coding	1.18269	2.55e-06	0.000390895	10.5249	19.7186	28.0421
ENSG00000185963.14	BICD2	protein_coding	1.02094	2.67e-06	0.000407494	32.36	63.8463	67.4987
ENSG00000152642.11	GPD1L	protein_coding	-0.937348	2.69e-06	0.000410096	129.676	57.6244	77.7448
ENSG00000175591.12	P2RY2	protein_coding	-0.936177	2.81e-06	0.000426779	121.664	66.1436	61.0274
ENSG00000266235.1	MIR3176	miRNA	-2.98171	2.83e-06	0.000428176	2.27777	0.478608	0.0898784
ENSG00000187867.10	PALM3	protein_coding	1.52176	2.86e-06	0.000431883	3.92719	10.7208	11.8639
ENSG00000141424.13	SLC39A6	protein_coding	-0.924438	2.88e-06	0.000434798	339.309	182.828	174.724
ENSG00000175264.8	CHST1	protein_coding	-2.64299	2.9e-06	0.000436162	2.67049	0.670051	0.179757
ENSG00000174498.14	IGDCC3	protein_coding	-1.67573	3e-06	0.000449663	7.14748	2.58448	1.88745
ENSG00000114978.18	MOB1A	protein_coding	-0.928752	3.03e-06	0.000451971	215.053	103.666	122.235
ENSG00000081277.13	PKP1	protein_coding	-0.938493	3.03e-06	0.000451971	73.2028	48.3394	28.1319
ENSG00000173898.15	SPTBN2	protein_coding	0.99105	3.04e-06	0.000453104	152.611	304.969	301.722
ENSG00000092068.21	SLC7A8	protein_coding	1.45157	3.06e-06	0.000454005	4.71263	11.8695	13.9312
ENSG00000143333.7	RGS16	protein_coding	1.42964	3.07e-06	0.000454005	5.0268	12.6352	14.4704
ENSG00000137075.18	RNF38	protein_coding	-0.959246	3.07e-06	0.000454005	55.5304	26.802	30.289
ENSG00000167674.15	HDGFL2	protein_coding	1.04655	3.16e-06	0.000465496	21.2854	43.5533	44.3999
ENSG00000213468.7	FIRRE	lncRNA	1.13195	3.2e-06	0.000470412	12.1743	30.0566	23.3684
ENSG00000064787.14	BCAS1	protein_coding	1.03947	3.32e-06	0.000488035	22.1493	58.0072	33.1651
ENSG00000186767.7	SPIN4	protein_coding	-1.33192	3.34e-06	0.000489835	14.1379	5.64757	5.57246
ENSG00000164332.8	UBLCP1	protein_coding	1.1241	3.39e-06	0.000495981	12.4099	30.3437	23.8178
ENSG00000112167.11	SAYSD1	protein_coding	-0.963581	3.46e-06	0.000504957	50.8964	25.9405	26.2445
ENSG00000164902.14	PHAX	protein_coding	-0.950172	3.49e-06	0.000507885	57.4155	27.855	31.5473
ENSG00000133740.11	E2F5	protein_coding	-1.01203	3.51e-06	0.000508827	34.7163	13.6882	20.672
ENSG00000177125.6	ZBTB34	protein_coding	-0.983041	3.52e-06	0.000509587	43.042	26.802	16.8073
ENSG00000110921.14	MVK	protein_coding	1.0011	3.57e-06	0.000515121	48.0688	95.913	96.5294
ENSG00000270344.4	POC1B-AS1	lncRNA	1.28384	3.58e-06	0.000515962	7.30457	21.6331	14.021
ENSG00000084234.18	APLP2	protein_coding	-0.92025	3.59e-06	0.000515962	275.689	157.366	134.009
ENSG00000160877.7	NACC1	protein_coding	0.978206	3.65e-06	0.000523507	179.237	364.603	341.628
ENSG00000105327.18	BBC3	protein_coding	1.16752	3.7e-06	0.00052909	10.4463	24.409	22.5595
ENSG00000197971.16	MBP	protein_coding	-2.00883	3.8e-06	0.00054176	4.31991	0.957215	1.16842
ENSG00000115963.14	RND3	protein_coding	1.24557	3.82e-06	0.000544413	8.09001	21.3459	17.0769
ENSG00000168913.7	ENHO	protein_coding	-2.40209	4.04e-06	0.000573822	2.98466	0.478608	0.629149
ENSG00000053254.16	FOXN3	protein_coding	1.01644	4.14e-06	0.000586784	24.7413	48.3394	51.77
ENSG00000184845.4	DRD1	protein_coding	3.19926	4.34e-06	0.000614262	0.235631	1.05294	3.41538
ENSG00000165832.6	TRUB1	protein_coding	-0.943377	4.48e-06	0.000631417	55.2948	30.918	26.604
ENSG00000177706.9	FAM20C	protein_coding	-1.32816	4.49e-06	0.000631417	13.5881	4.40319	6.38137
ENSG00000100106.22	TRIOBP	protein_coding	1.01013	4.61e-06	0.000647167	25.0555	51.9768	48.9837
ENSG00000144827.9	ABHD10	protein_coding	-1.02408	4.71e-06	0.000659224	31.2604	16.3684	14.3805
ENSG00000085365.18	SCAMP1	protein_coding	-0.912687	4.72e-06	0.000660399	163.764	95.7215	78.2841
ENSG00000134324.12	LPIN1	protein_coding	0.989158	4.75e-06	0.000662688	42.2565	66.1436	101.563
ENSG00000188176.12	SMTNL2	protein_coding	-1.05527	4.79e-06	0.000665991	28.0401	15.5069	11.5044
ENSG00000177542.11	SLC25A22	protein_coding	-0.952638	4.84e-06	0.000669575	49.1684	23.4518	27.323
ENSG00000110328.6	GALNT18	protein_coding	-1.09839	4.84e-06	0.000669575	24.5057	8.80638	14.021
ENSG00000179010.16	MRFAP1	protein_coding	0.976587	4.84e-06	0.000669575	119.936	244.664	227.392
ENSG00000183762.13	KREMEN1	protein_coding	-1.14672	5.12e-06	0.000706564	21.2854	5.74329	13.3919
ENSG00000146476.11	ARMT1	protein_coding	-0.906091	5.15e-06	0.000708842	252.597	139.083	130.503
ENSG00000088256.9	GNA11	protein_coding	0.984912	5.18e-06	0.000711615	42.8064	92.5627	76.9359
ENSG00000136235.17	GPNMB	protein_coding	1.18968	5.43e-06	0.000743335	9.11108	18.2828	23.2785
ENSG00000196167.10	COLCA1	lncRNA	2.93203	5.45e-06	0.000745375	0.314175	3.35025	1.61781
ENSG00000221963.6	APOL6	protein_coding	1.61684	5.53e-06	0.000752284	2.82758	3.63742	13.6615
ENSG00000111684.11	LPCAT3	protein_coding	0.999967	5.53e-06	0.000752284	25.4482	49.5837	52.2194
ENSG00000113583.8	C5orf15	protein_coding	-0.947568	5.76e-06	0.000782134	47.9902	24.3133	25.4356
ENSG00000157657.15	ZNF618	protein_coding	0.977455	5.81e-06	0.000787466	49.7968	86.2451	109.831
ENSG00000168496.4	FEN1	protein_coding	-0.903246	5.9e-06	0.000797405	168.712	88.5424	91.8557
ENSG00000109062.12	NHERF1	protein_coding	-0.874386	5.93e-06	0.00079992	757.947	409.401	417.485
ENSG00000117114.21	ADGRL2	protein_coding	1.20142	6.03e-06	0.000809845	8.63981	25.3662	14.4704
ENSG00000156689.7	GLYATL2	protein_coding	4.228	6.04e-06	0.000809845	0.0785438	1.43582	1.88745
ENSG00000129625.13	REEP5	protein_coding	0.957437	6.04e-06	0.000809845	164.549	365.273	273.859
ENSG00000170485.17	NPAS2	protein_coding	-1.40336	6.17e-06	0.000824445	10.9961	2.87165	5.3927
ENSG00000233016.9	SNHG7	lncRNA	0.972557	6.2e-06	0.000826714	58.9864	128.65	102.911
ENSG00000138434.17	ITPRID2	protein_coding	0.967465	6.37e-06	0.000847458	82.471	190.582	132.031
ENSG00000131263.13	RLIM	protein_coding	-0.903029	6.44e-06	0.000855055	106.034	40.5859	72.7116
ENSG00000179454.14	KLHL28	protein_coding	-0.941722	6.47e-06	0.000858095	48.2259	24.2175	25.9749
ENSG00000280128.1	ENSG00000280128	TEC	1.12043	6.71e-06	0.000886908	11.1532	26.802	21.7506
ENSG00000124098.10	FAM210B	protein_coding	1.0254	6.75e-06	0.000890458	18.929	39.3415	37.7489
ENSG00000135631.17	RAB11FIP5	protein_coding	-1.32874	6.89e-06	0.000907865	12.6455	3.63742	6.38137
ENSG00000163884.4	KLF15	protein_coding	-4.6353	6.99e-06	0.000917865	1.41379	0.0957215	0
ENSG00000250546.6	LINC02994	lncRNA	2.0083	7.02e-06	0.000920767	1.17816	4.69035	4.85343
ENSG00000105649.10	RAB3A	protein_coding	-1.239	7.12e-06	0.00093103	15.8658	6.41334	7.01052
ENSG00000168461.13	RAB31	protein_coding	-0.957517	7.13e-06	0.00093103	40.6857	20.6758	21.2113
ENSG00000016391.11	CHDH	protein_coding	-0.922035	7.27e-06	0.000946841	55.2163	28.3336	29.9295
ENSG00000108819.11	PPP1R9B	protein_coding	0.966554	7.31e-06	0.000949791	49.6397	109.41	84.6655
ENSG00000182903.16	ZNF721	protein_coding	1.0115	7.4e-06	0.000960396	20.4214	43.5533	38.8275
ENSG00000166734.20	GOLM2	protein_coding	-0.918193	7.6e-06	0.000984194	56.1588	24.3133	35.0526
ENSG00000115457.10	IGFBP2	protein_coding	-0.896914	7.65e-06	0.000987704	94.8023	52.934	48.8939
ENSG00000006534.17	ALDH3B1	protein_coding	-1.23418	7.85e-06	0.0010108	15.7873	5.83901	7.54979
ENSG00000166033.13	HTRA1	protein_coding	-1.1219	7.86e-06	0.0010108	21.2854	9.47643	10.0664
ENSG00000166123.14	GPT2	protein_coding	0.969324	7.97e-06	0.00102324	31.2604	57.3372	65.072
ENSG00000139726.11	DENR	protein_coding	0.963531	8e-06	0.00102444	44.3772	91.5098	81.6096
ENSG00000112531.17	QKI	protein_coding	-0.924004	8.06e-06	0.00102963	51.8389	27.855	26.7838
ENSG00000156642.17	NPTN	protein_coding	-0.892775	8.09e-06	0.00103074	117.58	63.3676	63.2744
ENSG00000124126.14	PREX1	protein_coding	-0.882654	8.1e-06	0.00103074	331.298	158.802	200.519
ENSG00000171227.7	TMEM37	protein_coding	-1.45368	8.16e-06	0.00103509	9.66088	3.35025	3.68501
ENSG00000291080.1	ZNF252P	lncRNA	1.01937	8.17e-06	0.00103509	18.4578	36.3742	38.468
ENSG00000133466.14	C1QTNF6	protein_coding	-0.894439	8.19e-06	0.00103625	89.6184	41.4474	54.9157
ENSG00000110917.8	MLEC	protein_coding	0.940776	8.27e-06	0.00104381	177.352	369.676	311.249
ENSG00000100647.8	SUSD6	protein_coding	-0.984676	8.36e-06	0.00105304	32.4386	13.401	19.3239
ENSG00000159335.19	PTMS	protein_coding	0.95294	8.67e-06	0.00108977	79.9576	158.419	151.175
ENSG00000134569.10	LRP4	protein_coding	-1.57661	8.79e-06	0.00110293	7.22603	2.77592	2.0672
ENSG00000169783.13	LINGO1	protein_coding	-1.00054	8.99e-06	0.00112528	30.1608	13.2096	16.8971
ENSG00000260257.2	ENSG00000260257	lncRNA	1.49221	9.03e-06	0.0011284	3.53447	11.8695	8.08906
ENSG00000196083.11	IL1RAP	protein_coding	-1.2056	9.29e-06	0.00115872	16.6513	6.31762	8.08906
ENSG00000183044.12	ABAT	protein_coding	-0.890015	9.43e-06	0.001174	77.3656	35.7998	47.6356
ENSG00000139352.4	ASCL1	protein_coding	3.12223	9.5e-06	0.00118005	0.235631	2.39304	1.88745
ENSG00000206828.1	RNVU1-30	snRNA	3.12132	9.57e-06	0.00118641	0.235631	2.29732	1.97732
ENSG00000115163.15	CENPA	protein_coding	0.999499	9.67e-06	0.0011963	20.2643	40.9688	40.0858
ENSG00000123091.5	RNF11	protein_coding	-0.887445	9.95e-06	0.00122791	80.8215	52.8383	34.6032
ENSG00000196417.13	ZNF765	protein_coding	1.02434	1.01e-05	0.00124563	16.4156	32.641	34.1538
ENSG00000146733.14	PSPH	protein_coding	0.986715	1.01e-05	0.00124563	22.1493	44.1276	43.6809
ENSG00000109101.8	FOXN1	protein_coding	-2.63381	1.02e-05	0.00124563	2.35631	0.287165	0.449392
ENSG00000106546.14	AHR	protein_coding	1.08178	1.02e-05	0.00125176	11.9387	31.4924	19.1441
ENSG00000169131.13	ZNF354A	protein_coding	1.11652	1.05e-05	0.00127943	10.4463	22.4946	22.8291
ENSG00000144649.10	GASK1A	protein_coding	-2.45695	1.06e-05	0.00129088	2.59194	0.382886	0.53927
ENSG00000120306.11	CYSTM1	protein_coding	-1.0953	1.08e-05	0.00131442	21.7566	13.5925	6.83076
ENSG00000109103.12	UNC119	protein_coding	-0.883095	1.09e-05	0.00131885	84.6702	48.0522	43.7708
ENSG00000135250.17	SRPK2	protein_coding	-0.879203	1.1e-05	0.00133351	126.613	62.219	75.408
ENSG00000004399.13	PLXND1	protein_coding	-0.912317	1.13e-05	0.0013655	50.0324	27.2806	25.885
ENSG00000005187.12	ACSM3	protein_coding	1.78685	1.13e-05	0.0013655	1.72796	4.21175	7.72954
ENSG00000106683.15	LIMK1	protein_coding	0.943452	1.15e-05	0.00138141	55.2163	118.695	93.7432
ENSG00000104885.19	DOT1L	protein_coding	0.944821	1.15e-05	0.00138141	48.0688	82.1291	102.911
ENSG00000230882.1	ENSG00000230882	processed_pseudogene	4.15677	1.16e-05	0.00138974	0.0785438	2.29732	0.898784
ENSG00000137825.11	ITPKA	protein_coding	-1.60257	1.17e-05	0.00139892	6.51913	2.6802	1.61781
ENSG00000165417.12	GTF2A1	protein_coding	-0.87932	1.18e-05	0.00140547	86.8694	44.9891	49.4331
ENSG00000197226.13	TBC1D9B	protein_coding	0.919712	1.18e-05	0.00140547	209.241	417.442	374.254
ENSG00000135241.17	PNPLA8	protein_coding	-0.879626	1.2e-05	0.00142986	77.0514	30.5352	53.1181
ENSG00000132256.20	TRIM5	protein_coding	1.0648	1.21e-05	0.00143908	12.3314	21.7288	29.8396
ENSG00000095321.18	CRAT	protein_coding	2.08931	1.21e-05	0.00143908	0.942525	4.78608	3.3255
ENSG00000103978.17	TMEM87A	protein_coding	0.943197	1.25e-05	0.00147708	39.9788	93.7114	60.1287
ENSG00000071073.13	MGAT4A	protein_coding	-0.917376	1.25e-05	0.00147708	45.7125	22.3988	25.9749
ENSG00000160285.15	LSS	protein_coding	0.925621	1.25e-05	0.00147915	149.312	257.682	309.541
ENSG00000177946.7	CENPBD1P	transcribed_unitary_pseudogene	1.07605	1.27e-05	0.00149511	11.703	23.8347	25.5255
ENSG00000119471.15	HSDL2	protein_coding	0.958302	1.27e-05	0.00149763	25.998	57.1457	43.9505
ENSG00000168916.16	ZNF608	protein_coding	1.61606	1.29e-05	0.00151884	2.5134	7.08339	8.35869
ENSG00000102218.6	RP2	protein_coding	-1.32779	1.33e-05	0.00155689	11.3888	3.82886	5.21295
ENSG00000125378.16	BMP4	protein_coding	-0.952636	1.33e-05	0.00155689	33.6167	16.5598	18.1554
ENSG00000056736.10	IL17RB	protein_coding	-1.1902	1.36e-05	0.00158693	16.18	6.70051	7.45991
ENSG00000104081.14	BMF	protein_coding	-0.984893	1.37e-05	0.00159396	29.4539	14.7411	15.0097
ENSG00000158864.13	NDUFS2	protein_coding	0.929526	1.49e-05	0.00173503	60.086	127.022	101.922
ENSG00000173120.15	KDM2A	protein_coding	0.914454	1.53e-05	0.00177442	158.423	289.653	307.564
ENSG00000138386.17	NAB1	protein_coding	-1.00762	1.53e-05	0.00177442	26.6263	12.3481	14.1109
ENSG00000112079.9	STK38	protein_coding	0.92975	1.57e-05	0.00181768	45.9481	74.0885	100.933
ENSG00000120948.19	TARDBP	protein_coding	-0.862257	1.58e-05	0.00182198	152.925	97.8274	70.4647
ENSG00000152894.15	PTPRK	protein_coding	0.924986	1.59e-05	0.00183148	67.1549	110.367	144.614
ENSG00000073169.15	SELENOO	protein_coding	-0.873151	1.59e-05	0.00183148	63.699	36.7571	32.8056
ENSG00000197261.12	C6orf141	protein_coding	1.33016	1.61e-05	0.00184364	5.0268	10.7208	14.5603
ENSG00000143815.15	LBR	protein_coding	-0.867551	1.61e-05	0.00184757	72.2603	33.2154	45.9279
ENSG00000164778.4	EN2	protein_coding	-1.21491	1.62e-05	0.00184757	14.5306	6.03046	6.47125
ENSG00000167969.13	ECI1	protein_coding	0.927572	1.64e-05	0.00186808	46.8121	97.0616	81.0703
ENSG00000162522.11	KIAA1522	protein_coding	0.917254	1.67e-05	0.001902	120.408	233.082	221.73
ENSG00000072422.17	RHOBTB1	protein_coding	0.95385	1.69e-05	0.00192277	23.7988	52.3597	39.906
ENSG00000182580.3	EPHB3	protein_coding	-0.880346	1.71e-05	0.00193679	56.8657	29.6737	32.0866
ENSG00000164615.6	CAMLG	protein_coding	0.931267	1.73e-05	0.00196261	30.6321	60.6874	56.174
ENSG00000139211.7	AMIGO2	protein_coding	1.12685	1.75e-05	0.0019762	9.18962	13.0181	27.0534
ENSG00000278231.1	ENSG00000278231	lncRNA	-1.83189	1.76e-05	0.00198674	4.31991	1.24438	1.16842
ENSG00000085982.16	USP40	protein_coding	0.986569	1.79e-05	0.00201525	17.5938	37.1399	32.6259
ENSG00000105357.20	MYH14	protein_coding	0.91764	1.8e-05	0.00201907	76.4231	140.711	148.03
ENSG00000171552.14	BCL2L1	protein_coding	0.923286	1.81e-05	0.00202944	44.2201	90.744	77.0258
ENSG00000164402.14	SEPTIN8	protein_coding	-0.859988	1.82e-05	0.00203457	91.1108	53.2212	47.1862
ENSG00000205060.11	SLC35B4	protein_coding	-0.877641	1.85e-05	0.00206808	56.2373	27.3764	33.7943
ENSG00000173930.9	SLCO4C1	protein_coding	1.45324	1.86e-05	0.00206851	3.45593	6.50906	12.4032
ENSG00000148154.10	UGCG	protein_coding	-0.855044	1.86e-05	0.00206851	155.438	93.4242	78.4638
ENSG00000149187.19	CELF1	protein_coding	0.893953	1.88e-05	0.00209339	237.988	504.548	380.006
ENSG00000130558.20	OLFM1	protein_coding	-0.870647	1.9e-05	0.00210854	59.8504	31.0138	34.4234
ENSG00000129128.13	SPCS3	protein_coding	-0.85378	1.91e-05	0.00211803	154.181	78.013	92.5748
ENSG00000163412.13	EIF4E3	protein_coding	-1.42203	1.98e-05	0.00218583	8.95399	3.15881	3.50526
ENSG00000136819.15	C9orf78	protein_coding	1.00915	2.07e-05	0.00227485	14.1379	32.2582	24.7166
ENSG00000175305.18	CCNE2	protein_coding	-0.887669	2.07e-05	0.00227485	48.3044	26.3234	25.885
ENSG00000205208.5	C4orf46	protein_coding	-1.15048	2.07e-05	0.00227485	16.8084	5.74329	9.34735
ENSG00000101265.16	RASSF2	protein_coding	-1.4571	2.08e-05	0.00227992	8.01146	2.29732	3.50526
ENSG00000171310.11	CHST11	protein_coding	-1.37151	2.08e-05	0.00227992	9.73943	3.92458	3.59514
ENSG00000100320.24	RBFOX2	protein_coding	0.91509	2.09e-05	0.0022885	47.5975	98.4017	81.1602
ENSG00000077238.14	IL4R	protein_coding	-1.16705	2.16e-05	0.00236076	15.7873	5.93473	8.08906
ENSG00000185507.21	IRF7	protein_coding	0.918373	2.2e-05	0.00239644	31.8102	40.8731	79.2728
ENSG00000114859.16	CLCN2	protein_coding	-1.06942	2.22e-05	0.00241949	20.657	10.3379	9.34735
ENSG00000051108.15	HERPUD1	protein_coding	0.916312	2.24e-05	0.00242889	34.3236	73.9927	55.6347
ENSG00000102781.14	KATNAL1	protein_coding	-1.01009	2.25e-05	0.00243514	24.5842	10.5294	13.8413
ENSG00000107263.19	RAPGEF1	protein_coding	0.910024	2.28e-05	0.00246358	50.7393	95.4344	95.2711
ENSG00000243155.1	ENSG00000243155	lncRNA	1.7941	2.28e-05	0.00246358	1.49233	5.74329	4.67368
ENSG00000196924.19	FLNA	protein_coding	-0.814578	2.35e-05	0.00252904	826.359	431.034	508.622
ENSG00000104763.20	ASAH1	protein_coding	-0.876348	2.36e-05	0.0025376	50.7393	26.132	29.1206
ENSG00000085998.15	POMGNT1	protein_coding	0.956136	2.38e-05	0.00256043	20.0287	41.4474	36.3109
ENSG00000100360.15	IFT27	protein_coding	0.97894	2.45e-05	0.00262178	16.4942	31.7795	33.255
ENSG00000259527.2	LINC00052	lncRNA	1.15393	2.45e-05	0.00262213	7.93292	14.0711	21.2113
ENSG00000091640.8	SPAG7	protein_coding	-1.12558	2.48e-05	0.0026447	17.5153	10.4336	5.66234
ENSG00000140948.13	ZCCHC14	protein_coding	0.901568	2.52e-05	0.00268278	70.7679	126.352	138.053
ENSG00000112218.9	GPR63	protein_coding	-1.46826	2.54e-05	0.00270791	7.46166	2.77592	2.60647
ENSG00000139144.11	PIK3C2G	protein_coding	1.71953	2.6e-05	0.00276046	1.72796	6.41334	5.03319
ENSG00000146872.19	TLK2	protein_coding	0.898632	2.65e-05	0.00280875	73.2813	134.297	138.952
ENSG00000100744.15	GSKIP	protein_coding	-0.853257	2.66e-05	0.00281624	61.1071	33.1196	34.5133
ENSG00000100346.18	CACNA1I	protein_coding	-1.04709	2.67e-05	0.00282431	21.2854	8.32777	12.2235
ENSG00000167522.17	ANKRD11	protein_coding	0.883986	2.69e-05	0.00284235	177.509	317.508	337.673
ENSG00000224531.6	SMIM13	protein_coding	-0.866862	2.74e-05	0.00288433	52.0745	33.7897	23.3684
ENSG00000131437.16	KIF3A	protein_coding	-0.875265	2.74e-05	0.00288463	47.6761	17.8999	33.974
ENSG00000113575.12	PPP2CA	protein_coding	-0.935491	2.76e-05	0.00289727	30.7892	16.4641	15.7287
ENSG00000198246.10	SLC29A3	protein_coding	-0.941986	2.8e-05	0.00293044	29.9252	15.4112	15.7287
ENSG00000151640.13	DPYSL4	protein_coding	-1.14283	2.82e-05	0.0029518	16.1015	5.3604	9.1676
ENSG00000110719.11	TCIRG1	protein_coding	-0.899861	2.83e-05	0.00295461	37.7796	15.794	24.6267
ENSG00000135916.16	ITM2C	protein_coding	-0.951707	2.83e-05	0.00295576	28.747	13.8796	15.8186
ENSG00000153944.12	MSI2	protein_coding	-0.832521	2.9e-05	0.00302099	240.58	135.637	134.548
ENSG00000151025.11	GPR158	protein_coding	1.1231	2.94e-05	0.00305635	8.48273	16.3684	20.5822
ENSG00000214999.3	ENSG00000214999	lncRNA	6.67987	2.97e-05	0.00308237	0	0.861494	1.34818
ENSG00000137462.9	TLR2	protein_coding	-2.36567	2.98e-05	0.00309109	2.43486	0.478608	0.449392
ENSG00000092201.10	SUPT16H	protein_coding	-0.831074	3.01e-05	0.00310805	235.317	126.831	137.694
ENSG00000128573.28	FOXP2	protein_coding	1.08508	3.06e-05	0.00315722	9.58234	20.0058	20.672
ENSG00000176641.11	RNF152	protein_coding	0.897268	3.07e-05	0.00315722	41.7067	85.6708	69.7456
ENSG00000184428.13	TOP1MT	protein_coding	0.946979	3.07e-05	0.00315722	19.4003	39.2458	35.5918
ENSG00000166908.18	PIP4K2C	protein_coding	-0.835856	3.08e-05	0.00316022	99.0437	65.2821	45.7481
ENSG00000261655.1	ENSG00000261655	lncRNA	-3.39757	3.08e-05	0.00316022	1.57088	0.191443	0.0898784
ENSG00000031691.7	CENPQ	protein_coding	-1.04417	3.11e-05	0.00318098	20.8926	8.9021	11.3247
ENSG00000120549.19	KIAA1217	protein_coding	0.895928	3.16e-05	0.00323432	40.6857	65.2821	86.1035
ENSG00000266094.8	RASSF5	protein_coding	-2.17667	3.17e-05	0.00323563	2.74903	0.0957215	1.07854
ENSG00000111846.20	GCNT2	protein_coding	3.36394	3.18e-05	0.00323563	0.157088	2.01015	1.43805
ENSG00000166289.6	PLEKHF1	protein_coding	-1.37616	3.2e-05	0.00325134	9.03253	3.25453	3.68501
ENSG00000172731.15	LRRC20	protein_coding	-1.24574	3.21e-05	0.00325769	11.7816	5.07324	4.85343
ENSG00000113595.15	TRIM23	protein_coding	-0.954833	3.22e-05	0.00325769	27.6474	9.28499	19.1441
ENSG00000165410.15	CFL2	protein_coding	-0.933665	3.22e-05	0.00325769	30.0037	17.2299	14.2008
ENSG00000166225.9	FRS2	protein_coding	-0.832405	3.23e-05	0.00325859	120.015	72.0783	62.7351
ENSG00000236699.9	ARHGEF38	protein_coding	1.13186	3.27e-05	0.00330325	8.09001	19.1443	16.3579
ENSG00000138162.19	TACC2	protein_coding	1.06988	3.29e-05	0.00331197	9.97506	20.963	20.9417
ENSG00000128272.18	ATF4	protein_coding	0.877077	3.32e-05	0.00334219	154.024	254.332	311.429
ENSG00000116106.12	EPHA4	protein_coding	1.214	3.34e-05	0.00334748	6.2835	16.0812	13.1222
ENSG00000224940.10	PRRT4	protein_coding	-1.55454	3.36e-05	0.00336216	5.89078	2.39304	1.61781
ENSG00000167491.18	GATAD2A	protein_coding	0.875981	3.36e-05	0.00336216	157.48	271.275	306.755
ENSG00000117394.24	SLC2A1	protein_coding	-0.797769	3.41e-05	0.00340401	845.21	469.323	503.049
ENSG00000232586.1	KIAA1614-AS1	lncRNA	1.69644	3.42e-05	0.00340798	1.72796	6.41334	4.85343
ENSG00000236423.8	LINC01134	lncRNA	2.56729	3.44e-05	0.00342112	0.392719	3.5417	1.2583
ENSG00000158710.15	TAGLN2	protein_coding	-0.813296	3.46e-05	0.00343907	445.029	201.207	305.227
ENSG00000179912.21	R3HDM2	protein_coding	0.908232	3.48e-05	0.00345241	26.1551	51.0196	47.1862
ENSG00000106772.19	PRUNE2	protein_coding	2.04752	3.5e-05	0.0034666	0.863981	3.06309	4.13441
ENSG00000185090.15	MANEAL	protein_coding	-0.956393	3.5e-05	0.0034666	27.0191	10.3379	17.4364
ENSG00000164494.12	PDSS2	protein_coding	1.02235	3.52e-05	0.00347378	11.7816	26.7063	21.2113
ENSG00000109814.12	UGDH	protein_coding	-0.830771	3.55e-05	0.00350029	84.5131	52.4554	42.6024
ENSG00000067208.17	EVI5	protein_coding	-0.965074	3.56e-05	0.00350504	26.1551	15.3154	11.5044
ENSG00000197183.15	NOL4L	protein_coding	-0.947552	3.57e-05	0.00351095	27.8045	12.1566	16.6275
ENSG00000069482.7	GAL	protein_coding	-0.88349	3.58e-05	0.00351683	39.2719	19.6229	22.919
ENSG00000275052.5	PPP4R3B	protein_coding	-0.825965	3.62e-05	0.00355074	141.3	66.1436	93.2039
ENSG00000089818.18	NECAP1	protein_coding	-0.879284	3.67e-05	0.00359081	40.293	18.9529	24.8064
ENSG00000155034.21	FBXL18	protein_coding	-0.826338	3.69e-05	0.00360272	118.758	61.7404	72.1724
ENSG00000168280.18	KIF5C	protein_coding	-1.3757	3.7e-05	0.00360909	8.7969	3.35025	3.41538
ENSG00000117899.11	MESD	protein_coding	0.885876	3.84e-05	0.00373663	40.9998	73.6098	77.9246
ENSG00000107779.15	BMPR1A	protein_coding	-0.827558	3.88e-05	0.00377417	77.6798	50.8281	36.7603
ENSG00000185920.19	PTCH1	protein_coding	-1.21451	3.91e-05	0.00379299	12.2528	4.69035	5.8421
ENSG00000204231.11	RXRB	protein_coding	0.913627	3.96e-05	0.00383752	23.249	43.8405	43.7708
ENSG00000084463.8	WBP11	protein_coding	0.893482	3.97e-05	0.00384377	28.4328	52.2639	53.3878
ENSG00000117461.15	PIK3R3	protein_coding	0.877125	4.18e-05	0.00403494	61.7354	115.536	111.269
ENSG00000271122.1	HERPUD2-AS1	lncRNA	1.2585	4.27e-05	0.00411932	5.18389	14.1668	10.6955
ENSG00000065833.9	ME1	protein_coding	0.881283	4.3e-05	0.0041361	37.4654	69.0152	69.0266
ENSG00000133710.17	SPINK5	protein_coding	1.26731	4.32e-05	0.00414809	5.0268	14.8368	9.43723
ENSG00000250565.7	ATP6V1E2	protein_coding	1.17725	4.36e-05	0.00418782	6.67622	15.124	15.0996
ENSG00000119771.15	KLHL29	protein_coding	-1.46573	4.39e-05	0.00420314	6.67622	2.39304	2.42672
ENSG00000170345.10	FOS	protein_coding	-0.839582	4.4e-05	0.00420441	54.4308	25.1748	35.5918
ENSG00000168936.12	TMEM129	protein_coding	0.877948	4.4e-05	0.00420441	43.8274	88.1595	72.9813
ENSG00000143797.12	MBOAT2	protein_coding	-0.876555	4.49e-05	0.0042809	37.7796	18.2828	22.8291
ENSG00000130589.16	HELZ2	protein_coding	0.855644	4.5e-05	0.0042866	198.087	191.06	525.699
ENSG00000178764.8	ZHX2	protein_coding	0.874443	4.54e-05	0.00431512	51.996	94.7643	95.9003
ENSG00000106799.14	TGFBR1	protein_coding	-0.886187	4.57e-05	0.00433547	34.6378	17.1342	20.3125
ENSG00000142494.13	SLC47A1	protein_coding	-1.60637	4.59e-05	0.00435506	5.10535	1.72299	1.61781
ENSG00000184014.9	DENND5A	protein_coding	0.879389	4.65e-05	0.0043963	32.7528	65.1864	55.3651
ENSG00000134595.9	SOX3	protein_coding	-2.04925	4.65e-05	0.00439817	2.90612	0.478608	0.898784
ENSG00000105281.12	SLC1A5	protein_coding	0.847563	4.69e-05	0.00442279	254.403	423.663	491.904
ENSG00000148110.17	MFSD14B	protein_coding	-0.816088	4.71e-05	0.00443931	101.95	41.7346	73.9699
ENSG00000104369.5	JPH1	protein_coding	-0.870844	4.79e-05	0.00450494	38.565	18.8571	23.2785
ENSG00000108375.13	RNF43	protein_coding	1.14914	4.81e-05	0.0045185	7.14748	18.2828	13.4818
ENSG00000188229.6	TUBB4B	protein_coding	-0.786743	4.82e-05	0.00452369	719.697	421.079	413.261
ENSG00000108771.13	DHX58	protein_coding	1.10563	4.9e-05	0.00459089	8.16855	12.8267	22.2898
ENSG00000089902.10	RCOR1	protein_coding	-0.812906	4.93e-05	0.00460783	121.9	57.9115	80.8007
ENSG00000117000.9	RLF	protein_coding	-0.815503	5e-05	0.00466847	80.1932	47.095	44.0404
ENSG00000141385.12	AFG3L2	protein_coding	0.863046	5.01e-05	0.00466853	101.871	195.176	175.443
ENSG00000118402.6	ELOVL4	protein_coding	-1.68479	5.07e-05	0.00471583	4.477	0.861494	1.88745
ENSG00000269893.10	SNHG8	lncRNA	0.86684	5.2e-05	0.00482929	54.9806	111.611	88.9796
ENSG00000259956.2	RBM15B	protein_coding	0.8638	5.3e-05	0.00491584	67.5476	140.041	105.877
ENSG00000100441.10	KHNYN	protein_coding	0.869921	5.32e-05	0.00492373	37.9366	65.9521	72.7116
ENSG00000181826.10	RELL1	protein_coding	0.946259	5.38e-05	0.00497992	15.3946	33.5025	25.885
ENSG00000163584.18	RPL22L1	protein_coding	0.868049	5.4e-05	0.00498555	40.9213	77.0558	72.3521
ENSG00000100234.12	TIMP3	protein_coding	1.90919	5.41e-05	0.00498555	1.02107	2.29732	5.3927
ENSG00000176105.14	YES1	protein_coding	-0.80962	5.42e-05	0.00499152	102.343	49.488	67.229
ENSG00000182718.18	ANXA2	protein_coding	-0.804535	5.43e-05	0.00499152	224.321	117.067	139.761
ENSG00000109065.12	NAT9	protein_coding	0.886039	5.44e-05	0.00499707	25.998	54.2741	41.8833
ENSG00000186660.15	ZFP91	protein_coding	0.862712	5.48e-05	0.00501834	63.699	126.831	104.888
ENSG00000125841.13	NRSN2	protein_coding	-0.891027	5.55e-05	0.00507494	31.5746	15.4112	18.6048
ENSG00000179348.13	GATA2	protein_coding	-1.13092	5.58e-05	0.00510328	14.3735	5.26468	7.81942
ENSG00000109501.15	WFS1	protein_coding	-0.807319	5.69e-05	0.00518802	105.013	60.7832	59.2299
ENSG00000124120.11	TTPAL	protein_coding	0.875645	5.7e-05	0.00519018	28.2758	44.3191	59.4096
ENSG00000138792.10	ENPEP	protein_coding	1.32277	5.71e-05	0.00519094	4.00573	11.1037	8.98784
ENSG00000170011.14	MYRIP	protein_coding	1.2845	5.76e-05	0.00523531	4.477	12.1566	9.70687
ENSG00000126603.9	GLIS2	protein_coding	-0.897188	5.82e-05	0.00527671	30.3964	12.2524	20.3125
ENSG00000180628.15	PCGF5	protein_coding	-0.857365	5.83e-05	0.00527671	39.7431	20.293	23.5481
ENSG00000170412.18	GPRC5C	protein_coding	-0.862111	5.83e-05	0.00527671	38.0937	19.0486	22.8291
ENSG00000167815.12	PRDX2	protein_coding	-0.779207	5.96e-05	0.00538295	667.465	396.67	381.174
ENSG00000135540.12	NHSL1	protein_coding	0.95517	5.99e-05	0.00539735	13.9022	26.4191	27.5028
ENSG00000275395.7	FCGBP	protein_coding	1.71008	6e-05	0.00540267	1.49233	4.59463	5.21295
ENSG00000170500.13	LONRF2	protein_coding	-0.803771	6.01e-05	0.00540647	122.528	78.3959	62.0161
ENSG00000059758.8	CDK17	protein_coding	-0.816756	6.06e-05	0.00544425	59.1435	32.2582	34.8728
ENSG00000101096.20	NFATC2	protein_coding	-1.10896	6.11e-05	0.00547809	15.0804	3.92458	9.9765
ENSG00000198208.12	RPS6KL1	protein_coding	0.936778	6.17e-05	0.00552635	15.6302	32.9282	26.9635
ENSG00000148671.14	ADIRF	protein_coding	-1.03277	6.18e-05	0.00552635	19.0076	9.95504	8.62833
ENSG00000274750.3	H3C6	protein_coding	-0.800208	6.2e-05	0.00553784	165.727	95.2429	95.0914
ENSG00000050030.16	NEXMIF	protein_coding	-1.63777	6.22e-05	0.00554568	4.63408	1.3401	1.61781
ENSG00000113763.12	UNC5A	protein_coding	-1.25334	6.3e-05	0.00560776	10.2107	2.29732	6.20161
ENSG00000149554.15	CHEK1	protein_coding	-0.838395	6.38e-05	0.0056632	45.5554	24.6004	26.3344
ENSG00000127124.16	HIVEP3	protein_coding	-0.880876	6.38e-05	0.0056632	31.8888	14.2625	20.3125
ENSG00000159228.13	CBR1	protein_coding	-0.862226	6.49e-05	0.00574344	36.2872	19.0486	20.8518
ENSG00000186871.7	ERCC6L	protein_coding	-0.945015	6.51e-05	0.00574344	24.7413	13.1138	12.583
ENSG00000142459.9	EVI5L	protein_coding	1.19362	6.51e-05	0.00574344	5.89078	11.4866	15.4591
ENSG00000198944.6	SOWAHA	protein_coding	-1.39564	6.52e-05	0.00574344	7.22603	3.06309	2.42672
ENSG00000148488.17	ST8SIA6	protein_coding	-0.935155	6.52e-05	0.00574344	25.6053	12.9224	13.8413
ENSG00000154945.7	ANKRD40	protein_coding	-0.803709	6.69e-05	0.0058813	68.4902	43.2661	35.2323
ENSG00000215883.11	CYB5RL	protein_coding	1.19116	6.77e-05	0.00594706	5.89078	12.4438	14.4704
ENSG00000105339.11	DENND3	protein_coding	-1.65932	6.88e-05	0.00603717	4.39845	0.861494	1.88745
ENSG00000181744.9	DIPK2A	protein_coding	-0.806565	6.94e-05	0.00608315	61.7354	34.1726	36.4008
ENSG00000064205.11	CCN5	protein_coding	-0.802071	6.98e-05	0.00609257	65.7411	33.0239	42.3327
ENSG00000164649.20	CDCA7L	protein_coding	-0.829933	6.98e-05	0.00609257	47.4404	29.6737	23.7279
ENSG00000182504.12	CEP97	protein_coding	-0.829223	6.99e-05	0.00609257	47.6761	22.7817	30.8283
ENSG00000101138.12	CSTF1	protein_coding	-0.795956	7.04e-05	0.00613072	130.854	70.2596	80.4412
ENSG00000151465.14	CDC123	protein_coding	-0.797193	7.05e-05	0.00613072	106.034	64.7077	57.3424
ENSG00000168243.11	GNG4	protein_coding	-1.7561	7.06e-05	0.00613072	3.7701	0.670051	1.52793
ENSG00000124380.11	SNRNP27	protein_coding	-1.09305	7.1e-05	0.00615942	15.3946	8.51921	5.93197
ENSG00000129116.20	PALLD	protein_coding	0.853357	7.12e-05	0.00616186	41.1569	71.6954	77.0258
ENSG00000144040.13	SFXN5	protein_coding	-0.997868	7.19e-05	0.00620419	20.4214	9.09354	11.3247
ENSG00000053524.13	MCF2L2	protein_coding	-1.82012	7.2e-05	0.00620419	3.45593	0.670051	1.2583
ENSG00000140545.16	MFGE8	protein_coding	-1.14034	7.2e-05	0.00620419	13.1954	3.5417	8.35869
ENSG00000255974.8	CYP2A6	protein_coding	6.55136	7.2e-05	0.00620419	0	0.478608	1.52793
ENSG00000164603.12	BMT2	protein_coding	-0.828037	7.31e-05	0.00628062	47.1263	22.1117	30.9182
ENSG00000251095.8	ENSG00000251095	lncRNA	1.92751	7.32e-05	0.00628062	0.942525	3.63742	3.59514
ENSG00000168234.13	TTC39C	protein_coding	-0.833087	7.32e-05	0.00628062	44.77	23.356	26.8736
ENSG00000174839.13	DENND6A	protein_coding	-0.852494	7.34e-05	0.00628398	37.3868	23.7389	17.706
ENSG00000236824.2	BCYRN1	scRNA	-1.39742	7.36e-05	0.00629091	6.9904	2.96737	2.33684
ENSG00000107863.20	ARHGAP21	protein_coding	0.853017	7.4e-05	0.00631954	36.2872	67.4837	63.6339
ENSG00000149474.15	KAT14	protein_coding	0.909861	7.47e-05	0.0063687	17.8294	33.3111	33.7044
ENSG00000104231.11	ZFAND1	protein_coding	0.852305	7.48e-05	0.0063687	36.7585	77.4387	55.3651
ENSG00000234210.1	ENSG00000234210	lncRNA	1.60972	7.52e-05	0.00638213	1.80651	4.21175	6.83076
ENSG00000145284.12	SCD5	protein_coding	-1.12396	7.52e-05	0.00638213	13.7452	6.12618	6.47125
ENSG00000176595.4	KBTBD11	protein_coding	-1.17138	7.53e-05	0.00638213	12.0172	5.26468	5.3927
ENSG00000104833.12	TUBB4A	protein_coding	-1.89744	7.54e-05	0.00638213	3.14175	0.957215	0.719027
ENSG00000174672.16	BRSK2	protein_coding	-1.31786	7.69e-05	0.0065073	8.63981	2.39304	4.49392
ENSG00000114062.22	UBE3A	protein_coding	0.843354	7.71e-05	0.00651493	71.9461	135.255	122.954
ENSG00000197892.13	KIF13B	protein_coding	0.934684	7.73e-05	0.00652054	14.4521	26.132	29.1206
ENSG00000188483.8	IER5L	protein_coding	-0.788728	7.79e-05	0.00655707	189.762	96.7745	122.864
ENSG00000185651.16	UBE2L3	protein_coding	-0.793275	7.95e-05	0.00668044	84.9058	57.05	40.9846
ENSG00000131941.8	RHPN2	protein_coding	-0.792871	7.95e-05	0.00668044	87.7334	46.2335	55.0056
ENSG00000130522.6	JUND	protein_coding	0.837414	8.01e-05	0.00671658	116.323	179.382	236.29
ENSG00000198053.12	SIRPA	protein_coding	-1.50806	8.1e-05	0.00678391	5.41952	1.72299	2.0672
ENSG00000084444.14	FAM234B	protein_coding	-0.787525	8.11e-05	0.00678772	168.162	90.5526	104.259
ENSG00000173706.15	HEG1	protein_coding	-2.08943	8.16e-05	0.00681283	2.59194	0.287165	0.898784
ENSG00000113494.17	PRLR	protein_coding	-0.783255	8.19e-05	0.00682847	284.407	146.933	183.532
ENSG00000235162.9	C12orf75	protein_coding	-1.11149	8.22e-05	0.00685139	13.9808	5.16896	7.72954
ENSG00000135999.12	EPC2	protein_coding	0.896879	8.35e-05	0.00694468	18.929	38.0014	32.536
ENSG00000135842.17	NIBAN1	protein_coding	2.4677	8.39e-05	0.00696995	0.392719	2.01015	2.42672
ENSG00000140807.7	NKD1	protein_coding	-1.54806	8.41e-05	0.00697684	5.0268	1.43582	1.97732
ENSG00000164164.17	OTUD4	protein_coding	-0.787842	8.43e-05	0.00698105	122.685	62.889	79.1829
ENSG00000100504.17	PYGL	protein_coding	-1.6259	8.54e-05	0.00706778	4.477	2.01015	0.898784
ENSG00000073849.16	ST6GAL1	protein_coding	2.14399	8.56e-05	0.00707391	0.62835	2.01015	3.59514
ENSG00000132530.17	XAF1	protein_coding	1.03068	8.71e-05	0.00718374	9.42525	5.45613	32.8955
ENSG00000138623.10	SEMA7A	protein_coding	-1.41476	8.74e-05	0.00719817	6.44059	2.29732	2.5166
ENSG00000102753.10	KPNA3	protein_coding	-0.788846	8.76e-05	0.00719817	82.3139	43.8405	51.4104
ENSG00000165572.8	KBTBD6	protein_coding	-0.798918	8.76e-05	0.00719817	58.9864	34.4597	33.3449
ENSG00000201098.1	RNY1	misc_RNA	-2.07978	8.78e-05	0.00720226	2.59194	0.957215	0.269635
ENSG00000153560.12	UBP1	protein_coding	0.833459	8.83e-05	0.00723943	98.4153	160.908	189.823
ENSG00000179178.11	TMEM125	protein_coding	-1.08905	8.86e-05	0.00725608	14.7662	6.03046	7.81942
ENSG00000182022.18	CHST15	protein_coding	-0.785459	8.89e-05	0.00726332	119.622	59.9217	78.8234
ENSG00000171385.11	KCND3	protein_coding	-1.59416	8.97e-05	0.00731932	4.63408	1.3401	1.70769
ENSG00000165501.17	LRR1	protein_coding	-0.846485	8.99e-05	0.00733287	35.816	19.1443	20.672
ENSG00000237440.9	ZNF737	protein_coding	0.91243	9.06e-05	0.00736998	16.0229	33.4068	26.9635
ENSG00000148344.11	PTGES	protein_coding	-1.0356	9.06e-05	0.00736998	17.5153	8.99782	8.08906
ENSG00000165215.6	CLDN3	protein_coding	-0.781092	9.16e-05	0.00744049	188.584	107.208	112.258
ENSG00000129219.14	PLD2	protein_coding	0.918774	9.18e-05	0.00744611	15.1589	29.4822	27.8623
ENSG00000234534.1	CSNK1G2P1	processed_pseudogene	-2.65401	9.36e-05	0.0075717	1.80651	0.191443	0.359514
ENSG00000105058.12	FAM32A	protein_coding	0.842676	9.36e-05	0.0075717	31.4175	52.5511	60.1287
ENSG00000165474.8	GJB2	protein_coding	-1.42225	9.52e-05	0.00768727	6.20496	1.62727	2.96599
ENSG00000115514.12	TXNDC9	protein_coding	-0.804198	9.68e-05	0.00781046	52.3102	30.248	29.6599
ENSG00000189180.16	ZNF33A	protein_coding	0.836466	9.74e-05	0.00784383	41.314	78.1088	69.476
ENSG00000103034.15	NDRG4	protein_coding	-1.20962	9.78e-05	0.00786685	10.3678	3.35025	5.57246
ENSG00000149639.15	SOGA1	protein_coding	0.824011	9.82e-05	0.00789338	138.316	247.344	242.402
ENSG00000166845.15	C18orf54	protein_coding	-1.05942	9.84e-05	0.00789723	15.9444	7.46628	7.81942
ENSG00000184441.4	ENSG00000184441	lncRNA	1.23049	9.91e-05	0.0079428	4.71263	10.8165	11.3247
ENSG00000173889.16	PHC3	protein_coding	-0.773854	0.000100042	0.00800705	282.522	129.415	200.968
ENSG00000015133.20	CCDC88C	protein_coding	0.832222	0.000100429	0.00801906	52.3102	100.029	86.2833
ENSG00000215301.11	DDX3X	protein_coding	-0.768186	0.000100517	0.00801906	369.47	206.184	227.662
ENSG00000197536.11	IRF1-AS1	lncRNA	1.09718	0.000100585	0.00801906	7.30457	8.71066	22.4696
ENSG00000145919.11	BOD1	protein_coding	0.828593	0.000101036	0.00804257	74.4595	139.849	124.661
ENSG00000182704.8	TSKU	protein_coding	-0.758986	0.000101143	0.00804257	567.007	281.134	388.904
ENSG00000109339.24	MAPK10	protein_coding	1.63982	0.000102346	0.00812768	1.57088	5.16896	4.67368
ENSG00000070669.17	ASNS	protein_coding	1.26135	0.000102815	0.00815438	4.24136	7.46628	12.8526
ENSG00000041515.16	MYO16	protein_coding	-1.37833	0.000103033	0.00816104	6.75476	2.29732	2.87611
ENSG00000144802.11	NFKBIZ	protein_coding	0.949571	0.000103966	0.0082243	12.4885	19.6229	28.5813
ENSG00000183258.12	DDX41	protein_coding	-0.774564	0.000104113	0.00822536	204.057	119.652	118.909
ENSG00000290877.1	ROCK1P1	lncRNA	2.05244	0.000104673	0.00825191	0.706894	2.96737	2.96599
ENSG00000167874.7	TMEM88	protein_coding	2.44327	0.000104719	0.00825191	0.392719	2.58448	1.79757
ENSG00000198797.7	BRINP2	protein_coding	1.89285	0.000105472	0.00830056	0.942525	3.92458	3.14574
ENSG00000069702.11	TGFBR3	protein_coding	-1.60869	0.000105999	0.0083313	4.39845	1.24438	1.61781
ENSG00000087253.13	LPCAT2	protein_coding	-1.25743	0.000107973	0.0084756	9.18962	3.25453	4.40404
ENSG00000198780.13	FAM169A	protein_coding	-1.16507	0.000108532	0.00850854	11.3103	4.21175	5.8421
ENSG00000231419.6	LINC00689	lncRNA	2.43789	0.000109037	0.00853726	0.392719	2.01015	2.33684
ENSG00000119630.14	PGF	protein_coding	-2.31642	0.000109721	0.00857978	2.12068	0.382886	0.449392
ENSG00000237330.3	RNF223	protein_coding	-0.779324	0.000110495	0.00862931	70.1396	41.7346	39.9959
ENSG00000117758.14	STX12	protein_coding	0.901001	0.000111157	0.00866996	16.0229	32.9282	26.9635
ENSG00000011426.11	ANLN	protein_coding	-0.770249	0.000111565	0.00869069	246.549	169.714	119.448
ENSG00000249395.4	CASC9	lncRNA	1.27489	0.000112047	0.00871717	4.00573	10.6251	8.80808
ENSG00000164638.11	SLC29A4	protein_coding	-1.05266	0.000112481	0.00873178	15.7873	7.75344	7.45991
ENSG00000106927.12	AMBP	protein_coding	-1.53548	0.00011252	0.00873178	4.86971	2.01015	1.34818
ENSG00000173218.15	VANGL1	protein_coding	-0.777098	0.000113556	0.00880104	76.4231	46.2335	42.9619
ENSG00000184216.15	IRAK1	protein_coding	0.799278	0.000114059	0.00882066	283.307	540.922	445.168
ENSG00000170542.6	SERPINB9	protein_coding	-2.10957	0.000114098	0.00882066	2.43486	0.478608	0.629149
ENSG00000096654.16	ZNF184	protein_coding	1.05305	0.000114831	0.00886619	8.2471	19.8144	14.4704
ENSG00000122034.17	GTF3A	protein_coding	0.820064	0.000115087	0.00887474	88.7545	168.278	145.154
ENSG00000176619.13	LMNB2	protein_coding	0.812374	0.000115692	0.00891016	157.088	310.999	240.784
ENSG00000254726.3	MEX3A	protein_coding	0.824612	0.000117302	0.00902283	47.9902	84.6178	85.3845
ENSG00000137558.9	PI15	protein_coding	1.88307	0.000117791	0.00904767	0.942525	5.16896	1.88745
ENSG00000180488.17	MIGA1	protein_coding	-0.841259	0.000117921	0.00904767	33.0669	18.57	18.3352
ENSG00000182621.19	PLCB1	protein_coding	0.875483	0.000119214	0.0091355	19.2432	40.203	30.4688
ENSG00000175467.15	SART1	protein_coding	0.844598	0.000119409	0.0091362	25.998	43.9362	49.4331
ENSG00000261578.1	ENSG00000261578	lncRNA	-0.788215	0.000119522	0.0091362	55.609	33.2154	31.1878
ENSG00000108175.19	ZMIZ1	protein_coding	-0.767628	0.000119676	0.00913657	214.267	136.69	115.044
ENSG00000088002.12	SULT2B1	protein_coding	-0.775923	0.000119868	0.00913981	66.7622	39.0544	38.9173
ENSG00000105204.14	DYRK1B	protein_coding	0.911312	0.000121046	0.00921813	14.295	25.4619	28.3117
ENSG00000100364.19	KIAA0930	protein_coding	-0.777215	0.000121367	0.00923111	63.0706	34.7469	38.8275
ENSG00000203879.12	GDI1	protein_coding	0.821881	0.000122169	0.00928031	50.5036	89.4996	89.0695
ENSG00000165300.8	SLITRK5	protein_coding	-1.44821	0.00012238	0.00928031	5.57661	1.81871	2.24696
ENSG00000170085.18	SIMC1	protein_coding	-0.823172	0.000122468	0.00928031	38.0152	18.4743	24.4469
ENSG00000263731.1	ENSG00000263731	lncRNA	-0.924232	0.00012279	0.00929321	23.1704	12.8267	11.5943
ENSG00000161921.17	CXCL16	protein_coding	-0.864811	0.000123406	0.0093283	29.0612	16.2727	15.6388
ENSG00000109606.13	DHX15	protein_coding	-0.75531	0.000123676	0.00933716	428.928	228.104	280.061
ENSG00000268416.1	ENSG00000268416	lncRNA	2.59565	0.000124391	0.00935966	0.314175	2.48876	1.43805
ENSG00000186472.20	PCLO	protein_coding	0.822255	0.000124429	0.00935966	44.0631	61.9318	93.8331
ENSG00000279801.1	ENSG00000279801	TEC	-1.66899	0.000124433	0.00935966	3.84864	0.957215	1.43805
ENSG00000178694.10	NSUN3	protein_coding	-0.826676	0.000124981	0.00938934	36.5229	22.7817	18.4251
ENSG00000165195.16	PIGA	protein_coding	-0.890583	0.000125523	0.00941856	26.0765	14.7411	13.3919
ENSG00000131389.18	SLC6A6	protein_coding	-0.766233	0.000126351	0.00946902	172.011	94.3814	107.854
ENSG00000150907.10	FOXO1	protein_coding	-1.35772	0.000126544	0.00947189	6.75476	1.72299	3.50526
ENSG00000187239.19	FNBP1	protein_coding	0.846626	0.000126862	0.00948414	24.5842	42.4046	46.0177
ENSG00000063169.12	BICRA	protein_coding	0.872659	0.000128416	0.00958857	19.0076	34.8426	34.7829
ENSG00000072832.15	CRMP1	protein_coding	-1.3975	0.000129469	0.00965543	6.12641	2.39304	2.24696
ENSG00000128011.5	LRFN1	protein_coding	-0.877763	0.000130019	0.00968468	27.1761	12.6352	16.8971
ENSG00000037241.7	RPL26L1	protein_coding	0.871355	0.000130457	0.00970546	19.0861	37.4271	32.4461
ENSG00000161618.10	ALDH16A1	protein_coding	0.840616	0.000131465	0.00976864	25.6838	51.7853	40.2655
ENSG00000250132.6	ENSG00000250132	lncRNA	1.78652	0.000131937	0.0097848	1.09961	4.8818	2.78623
ENSG00000074800.16	ENO1	protein_coding	-0.706492	0.000132002	0.0097848	2571.13	1625.45	1525.78
ENSG00000106789.13	CORO2A	protein_coding	-1.30671	0.000132282	0.00979367	7.69729	3.06309	3.14574
ENSG00000143320.9	CRABP2	protein_coding	-0.761472	0.000133476	0.00987014	251.733	143.008	153.962
ENSG00000112183.15	RBM24	protein_coding	-0.965997	0.000134111	0.00990511	19.793	6.79623	13.3919
ENSG00000163904.13	SENP2	protein_coding	-0.767291	0.000134541	0.00992494	91.8962	61.6447	46.3773
ENSG00000084628.10	NKAIN1	protein_coding	-1.53396	0.000135081	0.00995277	4.71263	1.43582	1.79757
ENSG00000196372.13	ASB13	protein_coding	-0.779571	0.000135314	0.0099579	57.1799	34.1726	32.4461
ENSG00000273611.5	ZNHIT3	protein_coding	-0.893739	0.000135829	0.00998386	25.2911	14.7411	12.4931
ENSG00000178950.18	GAK	protein_coding	-0.76203	0.000136845	0.0100461	181.907	97.8274	116.662
ENSG00000186106.11	ANKRD46	protein_coding	-0.799639	0.000137004	0.0100461	45.2412	27.0892	24.8963
ENSG00000117528.14	ABCD3	protein_coding	-0.798469	0.000138947	0.0101684	45.4768	29.7694	22.5595
ENSG00000187049.11	TMEM216	protein_coding	0.956995	0.000139005	0.0101684	11.3103	25.4619	18.515
ENSG00000175727.15	MLXIP	protein_coding	0.810169	0.000139951	0.0102255	80.9786	153.25	130.773
ENSG00000196569.14	LAMA2	protein_coding	2.27854	0.000141022	0.0102764	0.471263	3.06309	1.61781
ENSG00000198890.9	PRMT6	protein_coding	0.808985	0.00014106	0.0102764	88.6759	151.91	158.815
ENSG00000214652.6	ZNF727	protein_coding	0.879915	0.000141152	0.0102764	17.044	31.1095	31.6372
ENSG00000137331.12	IER3	protein_coding	0.793483	0.00014142	0.0102837	225.499	366.901	414.789
ENSG00000197375.14	SLC22A5	protein_coding	-0.762	0.000142712	0.0103653	133.839	78.1088	79.7221
ENSG00000112149.10	CD83	protein_coding	-1.45376	0.000142925	0.0103685	5.34098	1.62727	2.24696
ENSG00000163947.12	ARHGEF3	protein_coding	1.01118	0.000143541	0.010393	9.11108	19.1443	17.6162
ENSG00000229970.3	ENSG00000229970	lncRNA	1.43823	0.000143785	0.010393	2.5134	7.562	6.11173
ENSG00000282961.1	PRNCR1	lncRNA	2.27594	0.000143837	0.010393	0.471263	2.77592	1.88745
ENSG00000101311.17	FERMT1	protein_coding	-1.02191	0.000143942	0.010393	16.5727	8.04061	8.26881
ENSG00000224063.6	CALCRL-AS1	lncRNA	2.27421	0.000145743	0.0105107	0.471263	2.58448	2.0672
ENSG00000253719.4	ATXN7L3B	protein_coding	0.792865	0.000147785	0.0106454	208.848	382.79	340.909
ENSG00000175984.16	DENND2C	protein_coding	-1.0557	0.000148529	0.0106864	14.5306	6.2219	7.72954
ENSG00000142875.21	PRKACB	protein_coding	-0.959932	0.000149856	0.0107589	19.7145	9.09354	11.1449
ENSG00000185551.15	NR2F2	protein_coding	0.811069	0.000149887	0.0107589	48.383	88.8296	80.9804
ENSG00000073111.14	MCM2	protein_coding	-0.745398	0.000152394	0.010926	426.021	219.681	288.51
ENSG00000169299.14	PGM2	protein_coding	-0.771439	0.00015281	0.010943	58.4366	26.2277	42.153
ENSG00000157470.12	FAM81A	protein_coding	-1.35897	0.000153021	0.0109453	6.44059	2.58448	2.42672
ENSG00000111052.8	LIN7A	protein_coding	0.970906	0.000153884	0.0109942	10.4463	24.1218	16.8971
ENSG00000166704.13	ZNF606	protein_coding	1.4993	0.00015561	0.0110936	2.04214	5.74329	5.8421
ENSG00000173559.15	NABP1	protein_coding	0.953688	0.000155713	0.0110936	11.1532	20.1972	23.0089
ENSG00000237489.5	C10orf143	protein_coding	1.64696	0.000155819	0.0110936	1.41379	4.49891	4.40404
ENSG00000145416.14	MARCHF1	protein_coding	2.26468	0.000156649	0.0111397	0.471263	1.53154	3.05587
ENSG00000139324.12	TMTC3	protein_coding	-0.756379	0.000157281	0.0111717	151.825	95.913	83.8565
ENSG00000142627.13	EPHA2	protein_coding	-1.34893	0.000161184	0.0114357	6.51913	2.77592	2.33684
ENSG00000171241.9	SHCBP1	protein_coding	-0.790778	0.000162219	0.0114958	45.1627	24.409	27.7724
ENSG00000132825.7	PPP1R3D	protein_coding	-0.786463	0.000165571	0.0116949	46.8121	29.6737	24.6267
ENSG00000278952.1	ENSG00000278952	TEC	6.42493	0.000165835	0.0116949	0	1.05294	0.808906
ENSG00000261226.1	ENSG00000261226	lncRNA	-1.0015	0.000165881	0.0116949	17.044	7.46628	9.52711
ENSG00000286721.1	ENSG00000286721	lncRNA	3.81855	0.000166178	0.0116949	0.0785438	1.24438	1.2583
ENSG00000117643.15	MAN1C1	protein_coding	-2.59199	0.000166208	0.0116949	1.72796	0.0957215	0.449392
ENSG00000107165.13	TYRP1	protein_coding	1.50725	0.000166217	0.0116949	1.96359	5.26468	5.93197
ENSG00000133069.17	TMCC2	protein_coding	-1.8237	0.000166366	0.0116949	2.98466	0.957215	0.719027
ENSG00000122707.12	RECK	protein_coding	-1.92908	0.000168266	0.0118149	2.67049	0.382886	0.988662
ENSG00000229124.8	VIM-AS1	lncRNA	1.20261	0.000169475	0.0118861	4.55554	9.47643	11.5044
ENSG00000139083.11	ETV6	protein_coding	0.8946	0.000170589	0.0119506	14.1379	23.0689	29.4801
ENSG00000169871.13	TRIM56	protein_coding	0.795753	0.000172764	0.0120891	117.973	167.417	242.132
ENSG00000064195.7	DLX3	protein_coding	-1.14573	0.000172968	0.0120896	10.7605	4.30747	5.3927
ENSG00000134333.15	LDHA	protein_coding	-0.718374	0.000174578	0.0121882	1019.89	620.563	619.172
ENSG00000196227.11	FAM217B	protein_coding	-0.847133	0.00017485	0.012191	28.6685	15.3154	16.5376
ENSG00000100802.15	C14orf93	protein_coding	0.99688	0.000175016	0.012191	9.18962	20.0058	16.7174
ENSG00000198805.13	PNP	protein_coding	-0.7519	0.000175969	0.0122434	129.44	67.4837	86.1934
ENSG00000285219.4	HULC	lncRNA	1.37142	0.000177951	0.0123639	2.82758	7.75344	6.92064
ENSG00000112473.19	SLC39A7	protein_coding	0.797006	0.000178104	0.0123639	79.879	149.996	127.627
ENSG00000128595.17	CALU	protein_coding	-0.747755	0.000179776	0.0124658	215.838	132.957	124.122
ENSG00000156515.25	HK1	protein_coding	-0.746875	0.000180362	0.0124923	247.099	144.827	149.648
ENSG00000135828.11	RNASEL	protein_coding	-1.03295	0.000181143	0.0125322	14.9233	5.45613	9.07772
ENSG00000185728.17	YTHDF3	protein_coding	-0.750426	0.000183449	0.0126774	116.323	65.2821	72.9813
ENSG00000143870.13	PDIA6	protein_coding	-0.744633	0.000185022	0.012746	273.568	169.619	156.928
ENSG00000160325.15	CACFD1	protein_coding	0.87488	0.000185059	0.012746	15.6302	29.6737	27.6825
ENSG00000152315.5	KCNK13	protein_coding	-2.26072	0.000185065	0.012746	2.04214	0.478608	0.359514
ENSG00000135205.15	CCDC146	protein_coding	2.14391	0.000185398	0.0127546	0.549806	3.15881	1.79757
ENSG00000124249.7	KCNK15	protein_coding	-0.773507	0.000186004	0.0127819	50.4251	24.6004	34.3335
ENSG00000125968.9	ID1	protein_coding	-0.76094	0.000187309	0.0128464	58.5937	39.533	29.6599
ENSG00000127824.15	TUBA4A	protein_coding	-1.43155	0.000187363	0.0128464	5.26243	1.72299	2.15708
ENSG00000204946.10	ZNF783	protein_coding	0.796101	0.000189424	0.0129732	60.0074	93.3285	115.044
ENSG00000215717.7	TMEM167B	protein_coding	0.799621	0.000193003	0.0132036	38.4864	72.4612	61.5667
ENSG00000157500.12	APPL1	protein_coding	-0.754521	0.00019577	0.0133779	61.6569	28.4293	44.5797
ENSG00000251620.3	STPG2-AS1	lncRNA	2.05268	0.000196852	0.0134352	0.62835	2.58448	2.69635
ENSG00000149115.14	TNKS1BP1	protein_coding	0.788641	0.000197047	0.0134352	115.538	206.95	192.25
ENSG00000107560.12	RAB11FIP2	protein_coding	-0.834939	0.000197405	0.0134446	29.2968	16.847	15.9984
ENSG00000273142.1	LINC02604	lncRNA	1.65027	0.000197625	0.0134447	1.33524	4.0203	4.40404
ENSG00000054277.14	OPN3	protein_coding	1.1805	0.000199103	0.0135302	4.71263	10.1465	11.2348
ENSG00000164062.13	APEH	protein_coding	0.792393	0.000200183	0.0135885	64.9557	122.045	103.001
ENSG00000163626.17	COX18	protein_coding	-0.859066	0.000200977	0.0136273	26.3122	14.1668	14.8299
ENSG00000164542.13	MATCAP2	protein_coding	-1.03058	0.000202283	0.0137006	14.6091	5.16896	9.07772
ENSG00000213551.7	DNAJC9	protein_coding	-0.745553	0.000202856	0.0137242	114.595	75.4286	61.2971
ENSG00000142949.17	PTPRF	protein_coding	-0.730283	0.000203666	0.0137639	447.778	262.086	277.724
ENSG00000290531.1	ENSG00000290531	lncRNA	2.77083	0.000207787	0.0140269	0.235631	1.91443	1.43805
ENSG00000213753.11	CENPBD2P	transcribed_processed_pseudogene	0.854446	0.00020838	0.0140514	17.5153	32.3539	31.008
ENSG00000115687.14	PASK	protein_coding	-0.77531	0.000210785	0.014198	45.8696	25.079	28.4915
ENSG00000253368.4	TRNP1	protein_coding	-1.83307	0.00021227	0.0142823	2.82758	0.478608	1.07854
ENSG00000163932.16	PRKCD	protein_coding	-0.742831	0.000214028	0.0143848	114.752	68.9195	68.2177
ENSG00000163132.8	MSX1	protein_coding	-1.71858	0.000217104	0.0145755	3.22029	0.670051	1.2583
ENSG00000186834.4	HEXIM1	protein_coding	0.793004	0.000218145	0.0146293	37.6225	67.5794	62.825
ENSG00000135083.17	CCNJL	protein_coding	-1.4384	0.000218432	0.0146322	5.0268	1.3401	2.33684
ENSG00000181218.6	H2AC25	protein_coding	0.84477	0.000218889	0.0146322	18.6149	34.1726	32.7157
ENSG00000234127.9	TRIM26	protein_coding	0.786195	0.000218905	0.0146322	73.517	120.992	132.571
ENSG00000188647.13	PTAR1	protein_coding	-0.750215	0.000220487	0.0147219	60.2431	35.0341	36.5805
ENSG00000170006.13	TMEM154	protein_coding	-0.946185	0.000223115	0.0148812	18.8505	7.46628	12.0437
ENSG00000091409.16	ITGA6	protein_coding	-1.63256	0.000223857	0.0149068	3.61301	1.05294	1.2583
ENSG00000119242.9	CCDC92	protein_coding	0.97276	0.000223987	0.0149068	9.5038	19.8144	17.5263
ENSG00000166224.18	SGPL1	protein_coding	0.782387	0.000224786	0.0149438	98.7295	167.608	172.027
ENSG00000070950.10	RAD18	protein_coding	-0.741394	0.000225093	0.014948	95.8234	56.38	58.2412
ENSG00000152104.12	PTPN14	protein_coding	-0.758895	0.000226146	0.0149826	53.0956	31.0138	31.7271
ENSG00000288701.1	PRRC2B	protein_coding	-0.723429	0.000226246	0.0149826	488.071	271.562	319.608
ENSG00000147533.19	GOLGA7	protein_coding	-0.80534	0.000226349	0.0149826	32.9098	19.1443	18.515
ENSG00000186417.15	GLDN	protein_coding	1.56431	0.000230724	0.0152557	1.57088	6.31762	3.05587
ENSG00000214063.12	TSPAN4	protein_coding	-0.957908	0.000230978	0.015256	18.0651	10.4336	8.17893
ENSG00000266036.1	SLC9A3R1-AS1	lncRNA	-1.18221	0.000234404	0.0154605	9.26817	4.0203	4.13441
ENSG00000131165.16	CHMP1A	protein_coding	-0.734687	0.00023458	0.0154605	209.241	129.703	121.785
ENSG00000003249.15	DBNDD1	protein_coding	-0.737883	0.000234858	0.0154623	119.308	55.9014	87.0922
ENSG00000108039.18	XPNPEP1	protein_coding	-0.7514	0.000235692	0.0155005	56.7086	33.0239	34.3335
ENSG00000105472.14	CLEC11A	protein_coding	-1.5506	0.000236707	0.0155506	4.08428	1.05294	1.70769
ENSG00000183486.14	MX2	protein_coding	1.33534	0.000238578	0.0156566	2.90612	2.10587	12.4931
ENSG00000146411.6	SLC2A12	protein_coding	-1.78912	0.000239405	0.0156763	2.90612	0.670051	0.988662
ENSG00000224083.1	MTCO1P11	unprocessed_pseudogene	-2.7015	0.000239614	0.0156763	1.57088	0.382886	0.0898784
ENSG00000151136.15	ABTB3	protein_coding	-1.36236	0.000239646	0.0156763	5.7337	2.10587	2.33684
ENSG00000138669.10	PRKG2	protein_coding	2.34452	0.000240338	0.0157048	0.392719	2.01015	2.0672
ENSG00000168078.10	PBK	protein_coding	-0.754222	0.000240919	0.015726	53.9596	32.0667	31.9068
ENSG00000134780.10	DAGLA	protein_coding	-1.09118	0.000241445	0.0157436	11.5459	4.8818	5.93197
ENSG00000134258.18	VTCN1	protein_coding	3.10501	0.000243543	0.0158632	0.157088	1.24438	1.61781
ENSG00000183186.8	C2CD4C	protein_coding	-1.17499	0.000243799	0.0158632	9.34671	4.59463	3.68501
ENSG00000123136.15	DDX39A	protein_coding	-0.733258	0.000244902	0.0159181	182.143	107.4	111.719
ENSG00000107443.16	CCNJ	protein_coding	-0.807297	0.000251941	0.0163526	31.1033	16.4641	19.0542
ENSG00000139163.16	ETNK1	protein_coding	-0.737542	0.000252216	0.0163526	75.3235	44.3191	46.0177
ENSG00000134326.12	CMPK2	protein_coding	0.95849	0.000252527	0.0163526	9.73943	8.61494	29.1206
ENSG00000176720.6	BOK	protein_coding	-0.812047	0.000252655	0.0163526	30.3964	18.0914	16.5376
ENSG00000157827.20	FMNL2	protein_coding	-0.904639	0.00025417	0.0164333	20.9712	10.2422	12.1336
ENSG00000108370.17	RGS9	protein_coding	-1.46792	0.000254919	0.0164643	4.63408	1.62727	1.70769
ENSG00000171320.15	ESCO2	protein_coding	-0.804087	0.000255215	0.0164661	31.4961	20.1015	15.9984
ENSG00000172893.18	DHCR7	protein_coding	0.751796	0.000257599	0.0166024	331.769	575.382	541.967
ENSG00000132554.21	RGS22	protein_coding	6.35258	0.000257957	0.0166024	0	1.05294	0.719027
ENSG00000162337.12	LRP5	protein_coding	-0.729918	0.000258142	0.0166024	207.041	121.662	127.987
ENSG00000176597.12	B3GNT5	protein_coding	6.35111	0.000259572	0.0166769	0	0.957215	0.808906
ENSG00000130700.7	GATA5	protein_coding	-2.3104	0.000260116	0.0166943	1.88505	0.478608	0.269635
ENSG00000108479.13	GALK1	protein_coding	-0.784057	0.000262613	0.0168251	36.9941	18.3785	24.5368
ENSG00000104679.12	R3HCC1	protein_coding	0.96727	0.000262703	0.0168251	9.34671	19.1443	17.4364
ENSG00000105227.16	PRX	protein_coding	1.02084	0.000263909	0.0168846	7.69729	15.9855	15.2793
ENSG00000143816.8	WNT9A	protein_coding	-1.28416	0.000265402	0.0169624	6.75476	1.81871	3.68501
ENSG00000188895.12	MSL1	protein_coding	0.777801	0.000266642	0.0170239	53.4098	94.19	88.9796
ENSG00000051523.12	CYBA	protein_coding	-0.728004	0.000269628	0.0171803	196.438	122.332	114.865
ENSG00000170075.10	GPR37L1	protein_coding	0.836407	0.000269652	0.0171803	17.9865	30.4394	33.7943
ENSG00000167635.12	ZNF146	protein_coding	0.772449	0.000270499	0.0172163	92.446	174.5	141.379
ENSG00000183354.12	KIAA2026	protein_coding	0.843783	0.000271446	0.0172586	16.8084	33.694	26.6939
ENSG00000234678.2	ELF3-AS1	lncRNA	1.20193	0.000273909	0.0173949	4.08428	11.4866	7.37003
ENSG00000134986.14	NREP	protein_coding	0.853551	0.000274435	0.0173949	15.3946	30.1523	25.5255
ENSG00000186603.7	HPDL	protein_coding	-0.818393	0.000274472	0.0173949	28.8256	15.4112	17.2567
ENSG00000069667.16	RORA	protein_coding	-1.1389	0.000274724	0.0173949	9.89652	4.0203	4.94331
ENSG00000131504.18	DIAPH1	protein_coding	0.75348	0.000275415	0.0174195	271.133	460.133	454.066
ENSG00000115947.14	ORC4	protein_coding	-0.751319	0.000275683	0.0174195	51.132	25.3662	35.3222
ENSG00000122565.19	CBX3	protein_coding	-0.720064	0.000278157	0.0175578	339.152	206.758	205.013
ENSG00000138650.9	PCDH10	protein_coding	1.52503	0.000279292	0.0176112	1.64942	4.40319	5.12307
ENSG00000105711.14	SCN1B	protein_coding	-1.56183	0.000282751	0.0177969	3.84864	1.14866	1.43805
ENSG00000187079.20	TEAD1	protein_coding	-0.732663	0.000282819	0.0177969	67.7833	33.7897	47.7254
ENSG00000118900.15	UBN1	protein_coding	0.77298	0.000283305	0.0178093	63.3063	111.133	105.248
ENSG00000106392.11	C1GALT1	protein_coding	-0.987877	0.00028603	0.0179621	15.5517	7.94489	7.72954
ENSG00000155876.6	RRAGA	protein_coding	-0.746233	0.000286699	0.0179818	53.017	25.8448	37.2995
ENSG00000075213.11	SEMA3A	protein_coding	2.72784	0.000286931	0.0179818	0.235631	1.62727	1.61781
ENSG00000139182.15	CLSTN3	protein_coding	-0.828076	0.000287638	0.0180077	27.2547	13.4967	17.1668
ENSG00000228998.4	PERPP2	transcribed_processed_pseudogene	2.49202	0.000290685	0.0181798	0.314175	2.58448	1.07854
ENSG00000123908.12	AGO2	protein_coding	-0.709826	0.00029336	0.0183284	505.665	318.848	299.475
ENSG00000276293.5	PIP4K2B	protein_coding	-0.758662	0.000294923	0.0183886	45.0056	22.4946	30.6485
ENSG00000136770.11	DNAJC1	protein_coding	0.783761	0.000295108	0.0183886	29.5325	52.5511	49.1635
ENSG00000080709.17	KCNN2	protein_coding	-1.26571	0.000295224	0.0183886	6.91185	2.48876	3.23562
ENSG00000153046.18	CDYL	protein_coding	0.769702	0.000298128	0.0185506	66.1339	123.002	102.551
ENSG00000100292.18	HMOX1	protein_coding	0.801072	0.000298471	0.0185531	24.0344	37.81	45.9279
ENSG00000132334.17	PTPRE	protein_coding	-1.29972	0.000299408	0.0185925	6.2835	2.29732	2.78623
ENSG00000179981.11	TSHZ1	protein_coding	0.926605	0.000301594	0.0187092	10.6034	20.1972	20.1328
ENSG00000251574.8	ENSG00000251574	lncRNA	1.9335	0.000304079	0.0188443	0.706894	2.48876	2.96599
ENSG00000126581.13	BECN1	protein_coding	0.772209	0.000305165	0.0188924	43.042	81.5547	65.5214
ENSG00000182732.18	RGS6	protein_coding	1.37934	0.000306007	0.0189255	2.43486	6.41334	6.29149
ENSG00000135069.14	PSAT1	protein_coding	0.790774	0.000306911	0.0189622	26.4693	39.1501	52.3991
ENSG00000173599.15	PC	protein_coding	-0.743591	0.000307898	0.019004	52.2316	25.6534	36.6704
ENSG00000111266.9	DUSP16	protein_coding	0.771113	0.000310704	0.0191579	43.1991	76.29	71.1837
ENSG00000267100.2	ILF3-DT	lncRNA	0.943441	0.000313598	0.0193169	9.81797	19.9101	17.8858
ENSG00000130005.13	GAMT	protein_coding	-0.75705	0.00031432	0.0193419	44.1416	28.6207	23.638
ENSG00000101346.15	POFUT1	protein_coding	0.765372	0.000316771	0.0194732	72.4959	122.619	123.852
ENSG00000110002.16	VWA5A	protein_coding	-2.86094	0.000321427	0.0197099	1.41379	0.0957215	0.269635
ENSG00000163960.12	UBXN7	protein_coding	-0.719715	0.000321555	0.0197099	173.268	109.314	101.113
ENSG00000161243.10	FBXO27	protein_coding	0.767928	0.000321588	0.0197099	48.5401	84.7135	80.6209
ENSG00000139793.21	MBNL2	protein_coding	-0.757527	0.000326705	0.0200035	42.8849	27.4721	23.2785
ENSG00000110911.17	SLC11A2	protein_coding	-0.719217	0.000327282	0.0200188	162.271	117.833	79.3626
ENSG00000171587.15	DSCAM	protein_coding	0.753604	0.000328803	0.0200896	169.733	308.319	264.063
ENSG00000117543.22	DPH5	protein_coding	0.871413	0.00032913	0.0200896	13.1954	25.9405	22.3797
ENSG00000189057.11	FAM111B	protein_coding	-0.747968	0.000329423	0.0200896	47.4404	25.1748	31.2777
ENSG00000134049.6	IER3IP1	protein_coding	0.903541	0.00033258	0.0202463	11.3888	20.963	21.6607
ENSG00000196154.12	S100A4	protein_coding	-1.10916	0.000332654	0.0202463	10.2107	4.69035	4.76356
ENSG00000152137.8	HSPB8	protein_coding	-0.715894	0.000334011	0.0203086	246.47	107.4	192.609
ENSG00000114423.23	CBLB	protein_coding	0.804752	0.000334355	0.0203094	21.5995	38.0014	37.4793
ENSG00000177076.6	ACER2	protein_coding	-0.986683	0.000335009	0.02032	14.9233	8.32777	6.74088
ENSG00000154978.13	VOPP1	protein_coding	0.823508	0.000335193	0.02032	17.9865	26.3234	37.2995
ENSG00000018408.15	WWTR1	protein_coding	-0.859487	0.000337638	0.020448	23.0133	11.678	13.6615
ENSG00000139645.11	ANKRD52	protein_coding	0.746717	0.000340494	0.0206005	214.424	419.835	299.834
ENSG00000130803.15	ZNF317	protein_coding	0.810277	0.000341409	0.0206355	20.1857	33.3111	37.4793
ENSG00000274523.5	RCC1L	protein_coding	0.762115	0.000344148	0.0207806	60.7929	108.452	97.7877
ENSG00000184916.9	JAG2	protein_coding	-0.741328	0.000345732	0.0208557	49.7182	25.2705	34.1538
ENSG00000067057.19	PFKP	protein_coding	-0.708855	0.00034895	0.0210291	333.026	189.146	218.315
ENSG00000117724.15	CENPF	protein_coding	0.750795	0.000352942	0.0212487	160.543	298.938	241.413
ENSG00000105717.14	PBX4	protein_coding	-2.11466	0.000355104	0.0213579	2.04214	0.382886	0.53927
ENSG00000111247.15	RAD51AP1	protein_coding	-0.778973	0.000356577	0.0214218	32.9098	16.5598	21.7506
ENSG00000166762.19	CATSPER2	protein_coding	1.35551	0.000356867	0.0214218	2.5134	6.70051	6.20161
ENSG00000141252.21	VPS53	protein_coding	0.758993	0.000357607	0.0214424	67.8618	115.919	113.786
ENSG00000176046.9	NUPR1	protein_coding	1.56548	0.000357911	0.0214424	1.41379	3.5417	4.85343
ENSG00000149089.13	APIP	protein_coding	0.994665	0.000359627	0.0215242	7.85438	15.4112	15.9085
ENSG00000121753.13	ADGRB2	protein_coding	-1.40523	0.000361647	0.0216239	4.79117	1.3401	2.24696
ENSG00000120913.24	PDLIM2	protein_coding	-0.866595	0.000363117	0.0216907	21.9923	10.1465	13.9312
ENSG00000163516.14	ANKZF1	protein_coding	-0.718619	0.000366932	0.0218972	72.3388	46.042	41.8833
ENSG00000121741.17	ZMYM2	protein_coding	-0.7095	0.000368403	0.0219636	277.417	179.956	159.354
ENSG00000050426.16	LETMD1	protein_coding	0.757151	0.000369615	0.0220144	67.4691	123.672	104.439
ENSG00000107551.21	RASSF4	protein_coding	-2.37151	0.000372968	0.0221925	1.72796	0.478608	0.179757
ENSG00000152076.19	CCDC74B	protein_coding	-1.40155	0.000374416	0.0222571	4.79117	1.72299	1.88745
ENSG00000108960.9	MMD	protein_coding	-0.994556	0.0003771	0.0223924	13.9808	5.26468	8.71821
ENSG00000070814.22	TCOF1	protein_coding	0.750044	0.000377425	0.0223924	139.101	246.196	221.73
ENSG00000068615.20	REEP1	protein_coding	-1.27493	0.000378623	0.0224417	6.2835	2.20159	2.96599
ENSG00000100934.15	SEC23A	protein_coding	-0.712557	0.000383396	0.0227027	126.613	75.2371	79.2728
ENSG00000108349.17	CASC3	protein_coding	0.756183	0.000385296	0.0227931	56.1588	98.6889	91.0468
ENSG00000003989.18	SLC7A2	protein_coding	0.751101	0.000386392	0.0228359	105.956	197.091	159.624
ENSG00000144747.17	TMF1	protein_coding	-0.71572	0.000390537	0.0230586	69.6683	44.2233	40.625
ENSG00000196511.15	TPK1	protein_coding	1.71553	0.000390962	0.0230615	1.02107	3.06309	3.68501
ENSG00000022567.10	SLC45A4	protein_coding	-0.769211	0.000391508	0.0230715	34.2451	16.9427	23.1886
ENSG00000129473.11	BCL2L2	protein_coding	0.867327	0.000392241	0.0230924	12.8026	23.4518	23.2785
ENSG00000015171.21	ZMYND11	protein_coding	-0.7095	0.000393734	0.0231437	165.492	95.2429	107.135
ENSG00000155380.13	SLC16A1	protein_coding	-0.727222	0.000393867	0.0231437	54.3523	38.48	27.2332
ENSG00000178074.6	C2orf69	protein_coding	-0.7305	0.000394403	0.0231529	51.996	29.4822	33.1651
ENSG00000228775.8	WEE2-AS1	lncRNA	1.75219	0.000396772	0.0232697	0.942525	3.35025	3.05587
ENSG00000099284.15	MACROH2A2	protein_coding	-0.800797	0.000399778	0.0234136	28.0401	12.3481	19.7732
ENSG00000215244.4	LINC02649	lncRNA	2.45033	0.00039999	0.0234136	0.314175	2.10587	1.43805
ENSG00000113924.12	HGD	protein_coding	1.39779	0.000401098	0.0234543	2.12068	5.45613	5.75222
ENSG00000163820.16	FYCO1	protein_coding	0.755424	0.000401604	0.0234543	46.5765	79.2574	78.0145
ENSG00000085831.16	TTC39A	protein_coding	-0.710808	0.000402535	0.0234543	108.626	64.2291	68.4873
ENSG00000173875.14	ZNF791	protein_coding	0.796029	0.000402599	0.0234543	21.1283	37.7143	35.6817
ENSG00000156966.7	B3GNT7	protein_coding	6.27637	0.000402601	0.0234543	0	1.05294	0.629149
ENSG00000138646.9	HERC5	protein_coding	0.967718	0.000404751	0.0235572	8.40418	10.3379	22.4696
ENSG00000143952.20	VPS54	protein_coding	-0.735971	0.000405412	0.0235732	47.6761	22.2074	34.9627
ENSG00000149212.12	SESN3	protein_coding	-0.909175	0.000406138	0.023593	18.4578	7.46628	12.1336
ENSG00000025772.8	TOMM34	protein_coding	0.777135	0.000408386	0.0237011	25.6838	51.9768	36.1311
ENSG00000171700.14	RGS19	protein_coding	0.890616	0.000410323	0.0237825	11.3888	20.5801	21.6607
ENSG00000138758.12	SEPTIN11	protein_coding	-0.708296	0.000410565	0.0237825	140.044	71.504	99.8549
ENSG00000182871.16	COL18A1	protein_coding	-0.712056	0.000411631	0.0238217	76.5016	45.6592	47.7254
ENSG00000229619.6	MBNL1-AS1	lncRNA	2.44428	0.000415923	0.0239999	0.314175	1.53154	1.97732
ENSG00000107742.14	SPOCK2	protein_coding	2.44428	0.000415923	0.0239999	0.314175	1.53154	1.97732
ENSG00000134222.16	PSRC1	protein_coding	-0.711433	0.000416075	0.0239999	76.9729	45.372	48.6242
ENSG00000008952.17	SEC62	protein_coding	-0.707745	0.000416278	0.0239999	137.216	82.9906	85.025
ENSG00000196284.18	SUPT3H	protein_coding	1.16855	0.000417412	0.0240426	4.08428	7.84916	10.5158
ENSG00000225339.4	ENSG00000225339	lncRNA	1.20923	0.000418796	0.0240997	3.61301	7.37056	9.34735
ENSG00000136867.11	SLC31A2	protein_coding	-1.18786	0.000420027	0.0241478	7.93292	3.44597	3.50526
ENSG00000259673.6	IQCH-AS1	lncRNA	0.869858	0.000420962	0.0241778	12.4099	25.3662	20.0429
ENSG00000204186.10	ZDBF2	protein_coding	-0.759311	0.000421338	0.0241778	36.2087	22.1117	20.672
ENSG00000080854.16	IGSF9B	protein_coding	-0.782586	0.000423262	0.0242654	30.0823	17.8042	17.1668
ENSG00000100593.18	ISM2	protein_coding	-2.25575	0.000425403	0.0243654	1.80651	0.0957215	0.629149
ENSG00000120896.14	SORBS3	protein_coding	-0.900559	0.000427076	0.0244383	18.772	9.66787	10.4259
ENSG00000106536.21	POU6F2	protein_coding	1.39146	0.000429661	0.0245633	2.12068	6.50906	4.67368
ENSG00000022267.19	FHL1	protein_coding	-1.28626	0.000433147	0.0247395	5.89078	2.29732	2.5166
ENSG00000186814.15	ZSCAN30	protein_coding	0.879041	0.000437022	0.0249375	11.7816	22.8774	20.4923
ENSG00000167524.17	RSKR	protein_coding	1.04424	0.000438952	0.0250244	6.2835	14.5497	11.4146
ENSG00000169174.12	PCSK9	protein_coding	1.664	0.000439545	0.0250348	1.09961	2.6802	4.31416
ENSG00000099194.6	SCD	protein_coding	0.651393	0.000441291	0.0251109	4009.35	5817	6777.82
ENSG00000148803.12	FUOM	protein_coding	-1.10471	0.000442624	0.0251634	9.66088	3.92458	5.03319
ENSG00000185344.15	ATP6V0A2	protein_coding	-0.709621	0.000443445	0.0251867	65.5055	38.3843	41.7036
ENSG00000166415.15	WDR72	protein_coding	0.746466	0.000447258	0.0253797	64.1703	111.803	103.54
ENSG00000115808.13	STRN	protein_coding	-0.708771	0.00044983	0.025502	66.448	44.0319	37.2995
ENSG00000165288.11	BRWD3	protein_coding	-0.743463	0.000450295	0.0255048	40.9998	24.8876	24.0874
ENSG00000177548.13	RABEP2	protein_coding	0.759153	0.000453473	0.025661	29.611	57.3372	42.9619
ENSG00000183145.9	RIPPLY3	protein_coding	-1.276	0.000453913	0.0256622	5.96933	2.58448	2.33684
ENSG00000154153.15	RETREG1	protein_coding	-1.39412	0.000460823	0.0260289	4.63408	1.3401	2.15708
ENSG00000101350.8	KIF3B	protein_coding	0.744629	0.000461509	0.0260436	64.0917	108.74	106.057
ENSG00000251136.11	RIPK2-DT	lncRNA	0.751835	0.000465072	0.0262205	31.8888	51.4025	55.9942
ENSG00000165527.8	ARF6	protein_coding	-0.70061	0.000465951	0.0262459	168.555	104.241	103.18
ENSG00000205041.1	ENSG00000205041	lncRNA	-1.33531	0.000467215	0.0262928	5.18389	2.6802	1.43805
ENSG00000185453.13	ZSWIM9	protein_coding	1.05205	0.00046802	0.026314	5.96933	12.9224	11.8639
ENSG00000196214.11	ZNF766	protein_coding	0.773966	0.00046926	0.0263595	24.27	42.3089	40.7149
ENSG00000099381.20	SETD1A	protein_coding	0.744707	0.000470889	0.0264267	54.3523	97.2531	84.9351
ENSG00000240216.7	CPHL1P	transcribed_unitary_pseudogene	1.38166	0.00047267	0.0265024	2.12068	4.59463	6.47125
ENSG00000239306.5	RBM14	protein_coding	-0.69807	0.000477319	0.0267386	215.446	124.821	140.75
ENSG00000128335.14	APOL2	protein_coding	0.850955	0.000480456	0.0268897	13.0383	17.1342	29.8396
ENSG00000116704.8	SLC35D1	protein_coding	-0.783914	0.000485422	0.0271429	28.6685	16.847	16.4477
ENSG00000089335.22	ZNF302	protein_coding	0.870921	0.000486059	0.0271537	11.8601	21.9202	21.4809
ENSG00000167693.17	NXN	protein_coding	-1.25304	0.00048824	0.0272382	6.20496	2.6802	2.5166
ENSG00000247287.3	PRKCH-AS1	lncRNA	2.02794	0.000488462	0.0272382	0.549806	2.58448	1.97732
ENSG00000134058.12	CDK7	protein_coding	0.756557	0.000490303	0.027316	28.9041	53.2212	44.4898
ENSG00000113269.14	RNF130	protein_coding	0.74281	0.000493421	0.0274647	49.1684	85.7665	78.8234
ENSG00000160111.15	CPAMD8	protein_coding	1.02892	0.000498116	0.0277009	6.44059	14.6454	11.6842
ENSG00000124783.14	SSR1	protein_coding	-0.688204	0.000499343	0.0277439	372.847	223.701	239.077
ENSG00000137492.9	THAP12	protein_coding	0.739118	0.000500574	0.0277871	69.904	123.385	110.011
ENSG00000196781.16	TLE1	protein_coding	0.739971	0.000505086	0.0280122	58.5937	101.465	94.2824
ENSG00000174808.12	BTC	protein_coding	1.46568	0.000508117	0.0281547	1.64942	3.82886	5.30283
ENSG00000289228.2	ENSG00000289228	lncRNA	3.65336	0.000510916	0.0282787	0.0785438	1.3401	0.898784
ENSG00000143367.17	TUFT1	protein_coding	0.807557	0.000511279	0.0282787	16.4942	23.4518	34.2437
ENSG00000100814.19	CCNB1IP1	protein_coding	0.739575	0.000512022	0.0282943	55.6875	104.049	81.9691
ENSG00000112697.17	TMEM30A	protein_coding	-0.72086	0.000515071	0.0284371	48.6971	26.5149	32.536
ENSG00000159263.16	SIM2	protein_coding	-1.13303	0.000517077	0.0285221	8.71836	2.96737	4.94331
ENSG00000129295.10	DNAAF11	protein_coding	-1.71052	0.000518564	0.0285784	2.74903	0.574329	1.07854
ENSG00000131069.20	ACSS2	protein_coding	0.752452	0.000519701	0.0286153	29.1397	44.4148	53.7473
ENSG00000162433.15	AK4	protein_coding	-0.694408	0.000520817	0.028651	180.258	128.458	94.3723
ENSG00000186448.15	ZNF197	protein_coding	0.853155	0.000527689	0.029003	12.567	22.5903	22.8291
ENSG00000006704.11	GTF2IRD1	protein_coding	0.736043	0.00053374	0.0293092	64.3273	120.513	93.8331
ENSG00000106070.20	GRB10	protein_coding	1.16057	0.000538213	0.0295284	3.92719	6.03046	11.5044
ENSG00000182010.11	RTKN2	protein_coding	-0.813486	0.000540819	0.0296448	24.3486	13.401	14.2907
ENSG00000163293.12	NIPAL1	protein_coding	-1.03436	0.000549155	0.0300749	11.0747	4.21175	6.56112
ENSG00000118515.12	SGK1	protein_coding	1.64139	0.00055129	0.0301648	1.09961	4.78608	2.15708
ENSG00000274828.2	ENSG00000274828	lncRNA	1.40693	0.00055511	0.0303247	1.88505	5.55185	4.49392
ENSG00000145545.12	SRD5A1	protein_coding	0.74534	0.000555203	0.0303247	30.3964	56.6671	45.2987
ENSG00000197323.12	TRIM33	protein_coding	-0.675796	0.000558873	0.0304979	532.527	304.012	362.659
ENSG00000198018.7	ENTPD7	protein_coding	-0.73195	0.000560964	0.0305848	40.45	23.0689	25.6153
ENSG00000125510.18	OPRL1	protein_coding	-1.84398	0.000564936	0.0307739	2.35631	0.574329	0.719027
ENSG00000156802.13	ATAD2	protein_coding	-0.680743	0.000565523	0.0307785	392.012	203.408	285.634
ENSG00000117308.15	GALE	protein_coding	-0.733252	0.000569961	0.0309925	39.5075	24.8876	22.6494
ENSG00000112200.17	ZNF451	protein_coding	-0.689884	0.000573235	0.0311429	161.093	98.6889	101.023
ENSG00000129480.14	DTD2	protein_coding	-0.814117	0.000574318	0.0311741	23.8773	13.3053	13.8413
ENSG00000251667.1	BRCC3P1	processed_pseudogene	-2.05839	0.000578167	0.0313552	1.96359	0.382886	0.53927
ENSG00000188158.17	NHS	protein_coding	-1.29505	0.000578793	0.0313614	5.34098	1.53154	2.78623
ENSG00000006652.15	IFRD1	protein_coding	0.772815	0.000583173	0.0315708	21.3639	39.3415	33.7044
ENSG00000103365.15	GGA2	protein_coding	-0.688193	0.000585281	0.0316569	180.258	121.758	102.012
ENSG00000137193.14	PIM1	protein_coding	-1.04601	0.000588333	0.0317939	10.5249	4.69035	5.48258
ENSG00000100221.11	JOSD1	protein_coding	0.733206	0.000589175	0.0318113	44.5343	76.0029	72.0825
ENSG00000100439.11	ABHD4	protein_coding	-0.978931	0.000590968	0.03188	12.9597	3.5417	9.52711
ENSG00000100014.20	SPECC1L	protein_coding	0.734858	0.000595299	0.0320854	36.6799	67.6751	54.4663
ENSG00000142864.15	SERBP1	protein_coding	-0.678385	0.000608802	0.0327843	359.73	211.449	238.088
ENSG00000143502.16	SUSD4	protein_coding	-1.05935	0.000610359	0.0328393	10.0536	4.69035	4.94331
ENSG00000179862.7	CITED4	protein_coding	-0.980181	0.000611421	0.0328675	12.8026	6.2219	6.74088
ENSG00000128311.14	TST	protein_coding	-0.7423	0.00061324	0.0329363	34.4022	21.6331	19.5036
ENSG00000159592.11	GPBP1L1	protein_coding	0.725633	0.000614054	0.0329512	83.0208	149.326	125.29
ENSG00000277161.2	PIGW	protein_coding	0.829773	0.000615296	0.0329829	13.431	24.2175	23.5481
ENSG00000121068.14	TBX2	protein_coding	-0.681592	0.000615723	0.0329829	290.769	162.822	199.71
ENSG00000120685.20	PROSER1	protein_coding	0.725453	0.000617547	0.0330517	81.2928	146.454	122.414
ENSG00000174840.9	PDE12	protein_coding	-0.699265	0.000619492	0.0331098	56.3159	27.9507	41.3441
ENSG00000205730.7	ITPRIPL2	protein_coding	0.728783	0.000619714	0.0331098	51.7603	88.4467	83.1375
ENSG00000135119.15	RNFT2	protein_coding	-0.724477	0.000624046	0.0333122	41.0784	29.0036	20.7619
ENSG00000046653.15	GPM6B	protein_coding	-1.35542	0.000628329	0.0335116	4.63408	1.53154	2.0672
ENSG00000178188.16	SH2B1	protein_coding	0.731262	0.000634959	0.0338029	35.8945	65.5692	53.6574
ENSG00000106346.12	USP42	protein_coding	0.73585	0.000635418	0.0338029	31.0248	54.657	48.7141
ENSG00000168495.13	POLR3D	protein_coding	0.745877	0.000635446	0.0338029	27.3332	50.9238	40.8048
ENSG00000279414.1	CDRT15P9	processed_pseudogene	2.96924	0.000637047	0.0338586	0.157088	1.91443	0.719027
ENSG00000197312.13	DDI2	protein_coding	0.725387	0.000639941	0.0339603	62.7565	110.846	96.7092
ENSG00000179532.13	DNHD1	protein_coding	1.07323	0.000640069	0.0339603	5.0268	11.4866	9.70687
ENSG00000182534.14	MXRA7	protein_coding	-1.36295	0.000640902	0.033975	4.55554	2.01015	1.52793
ENSG00000196535.20	MYO18A	protein_coding	0.726684	0.000643924	0.0341057	50.4251	77.6301	89.2493
ENSG00000226196.1	GAPDHP75	processed_pseudogene	6.18963	0.000645724	0.0341715	0	0.670051	0.898784
ENSG00000151322.20	NPAS3	protein_coding	2.09265	0.000647631	0.0342428	0.471263	2.48876	1.61781
ENSG00000213928.10	IRF9	protein_coding	1.06736	0.00065075	0.034378	5.10535	8.80638	12.583
ENSG00000157870.17	PRXL2B	protein_coding	-0.691723	0.000653085	0.0344436	60.086	31.0138	43.3214
ENSG00000204860.5	FAM201A	lncRNA	1.0851	0.000653116	0.0344436	4.79117	11.2951	9.07772
ENSG00000162552.15	WNT4	protein_coding	-1.74955	0.000657807	0.0346514	2.5134	0.478608	0.988662
ENSG00000124225.16	PMEPA1	protein_coding	0.753503	0.000658188	0.0346514	24.3486	38.8629	43.2315
ENSG00000102882.12	MAPK3	protein_coding	-0.687197	0.000658805	0.034654	73.3599	35.1298	55.9044
ENSG00000177169.10	ULK1	protein_coding	0.721253	0.000659925	0.0346832	83.8062	139.371	136.975
ENSG00000198668.14	CALM1	protein_coding	-0.662194	0.000663707	0.034852	653.091	391.98	433.394
ENSG00000147124.13	ZNF41	protein_coding	1.1313	0.000664796	0.0348793	4.08428	9.57215	8.35869
ENSG00000115267.10	IFIH1	protein_coding	0.723538	0.000666472	0.0348961	57.1799	59.9217	128.796
ENSG00000196208.14	GREB1	protein_coding	-0.652362	0.000666754	0.0348961	997.427	585.911	683.256
ENSG00000180739.15	S1PR5	protein_coding	-1.08624	0.000666826	0.0348961	9.18962	4.97752	3.68501
ENSG00000143507.18	DUSP10	protein_coding	2.08801	0.000668095	0.0349326	0.471263	2.01015	2.0672
ENSG00000142235.13	LMTK3	protein_coding	0.906013	0.000676827	0.035359	9.34671	17.6128	17.4364
ENSG00000137441.8	FGFBP2	protein_coding	-4.05575	0.000678111	0.0353817	0.942525	0.0957215	0
ENSG00000010626.15	LRRC23	protein_coding	1.37216	0.000678756	0.0353817	1.96359	5.16896	5.03319
ENSG00000251432.8	LINC02615	lncRNA	1.35898	0.000678995	0.0353817	2.04214	6.12618	4.40404
ENSG00000282851.2	BISPR	lncRNA	1.13513	0.000680406	0.035419	4.00573	6.89195	10.6955
ENSG00000173848.19	NET1	protein_coding	-0.682954	0.000680868	0.035419	106.113	59.3473	72.8015
ENSG00000226476.7	LINC01748	lncRNA	1.26849	0.000682374	0.0354672	2.74903	7.08339	6.20161
ENSG00000144724.20	PTPRG	protein_coding	0.732413	0.000683562	0.0354833	30.6321	37.7143	63.9934
ENSG00000104549.12	SQLE	protein_coding	0.710094	0.000683841	0.0354833	182.143	290.898	305.047
ENSG00000286451.1	ENSG00000286451	lncRNA	1.14786	0.000685071	0.0354875	3.84864	9.09354	7.99918
ENSG00000124207.17	CSE1L	protein_coding	-0.66523	0.000685083	0.0354875	528.207	297.885	368.232
ENSG00000172432.19	GTPBP2	protein_coding	0.722158	0.000686397	0.0355255	54.8236	89.2125	91.676
ENSG00000284691.1	ENSG00000284691	protein_coding	1.3222	0.000688032	0.0355801	2.27777	6.2219	5.21295
ENSG00000102265.12	TIMP1	protein_coding	-0.91567	0.000693232	0.0358187	15.7873	7.08339	9.61699
ENSG00000138867.17	GUCD1	protein_coding	0.715434	0.000694514	0.0358547	128.341	214.225	207.26
ENSG00000132740.10	IGHMBP2	protein_coding	-0.710977	0.000696304	0.0359169	44.5343	26.8977	27.5028
ENSG00000179818.17	PCBP1-AS1	lncRNA	0.769191	0.000698364	0.0359928	19.793	35.3212	32.1765
ENSG00000153294.12	ADGRF4	protein_coding	1.19911	0.00070043	0.0360689	3.29884	9.09354	6.11173
ENSG00000161405.17	IKZF3	protein_coding	2.60328	0.0007055	0.0362995	0.235631	1.81871	1.16842
ENSG00000214894.7	LINC00243	lncRNA	1.23509	0.000706633	0.0363272	2.98466	6.79623	7.28015
ENSG00000186577.14	SMIM29	protein_coding	0.791533	0.000709021	0.0364194	15.8658	24.9833	29.9295
ENSG00000160991.17	ORAI2	protein_coding	-0.687848	0.000712591	0.0365721	59.222	31.5881	41.8833
ENSG00000242173.10	ARHGDIG	protein_coding	-0.878268	0.000713673	0.0365969	17.7509	7.94489	11.3247
ENSG00000080822.17	CLDND1	protein_coding	-0.73297	0.00071586	0.0366784	34.3236	15.6983	25.5255
ENSG00000136848.19	DAB2IP	protein_coding	-0.680048	0.000724874	0.0371079	97.8655	63.7505	58.421
ENSG00000144290.17	SLC4A10	protein_coding	1.18749	0.000725456	0.0371079	3.37738	8.23205	7.19027
ENSG00000114796.16	KLHL24	protein_coding	0.769229	0.000729566	0.037287	19.2432	30.5352	35.0526
ENSG00000198160.15	MIER1	protein_coding	-0.764395	0.000730558	0.0373066	27.726	16.3684	16.268
ENSG00000272732.1	ENSG00000272732	lncRNA	2.36875	0.000732905	0.0373953	0.314175	1.62727	1.70769
ENSG00000092096.19	SLC22A17	protein_coding	-1.13839	0.000735013	0.0374716	7.77583	3.73314	3.3255
ENSG00000158615.10	PPP1R15B	protein_coding	-0.673045	0.000735825	0.0374818	274.275	168.853	175.173
ENSG00000181104.7	F2R	protein_coding	-1.9098	0.000737615	0.0375417	2.12068	0.574329	0.53927
ENSG00000178761.15	FAM219B	protein_coding	0.725269	0.000738587	0.03756	31.7317	53.8912	51.0509
ENSG00000184992.13	BRI3BP	protein_coding	-0.675434	0.0007447	0.0378101	170.754	76.4815	137.244
ENSG00000286565.1	ENSG00000286565	lncRNA	3.59195	0.00074474	0.0378101	0.0785438	1.24438	0.898784
ENSG00000176410.8	DNAJC30	protein_coding	0.820178	0.000745726	0.0378287	13.2739	24.8876	22.0202
ENSG00000057704.13	TMCC3	protein_coding	-1.67139	0.000750565	0.0380427	2.67049	0.382886	1.2583
ENSG00000069493.15	CLEC2D	protein_coding	1.25099	0.00075142	0.0380524	2.82758	7.84916	5.66234
ENSG00000143458.12	GABPB2	protein_coding	0.781935	0.000752	0.0380524	16.7298	26.5149	31.008
ENSG00000278716.1	ENSG00000278716	lncRNA	-1.12727	0.000757935	0.0383211	8.01146	3.63742	3.68501
ENSG00000245556.5	SCAMP1-AS1	lncRNA	0.920442	0.000762453	0.0385177	8.56127	17.7085	14.7401
ENSG00000213057.5	C1orf220	lncRNA	1.19101	0.000765776	0.0386537	3.29884	7.08339	7.99918
ENSG00000164932.13	CTHRC1	protein_coding	-1.85638	0.000772117	0.0389417	2.19923	0.0957215	1.07854
ENSG00000167863.12	ATP5PD	protein_coding	-0.675475	0.000773613	0.038985	116.716	53.0297	93.0241
ENSG00000113552.16	GNPDA1	protein_coding	0.714566	0.000774703	0.0390078	56.8657	100.029	86.6428
ENSG00000197858.12	GPAA1	protein_coding	0.715432	0.000777184	0.0391006	49.9538	92.5627	71.5432
ENSG00000172366.20	MCRIP2	protein_coding	0.725965	0.000789507	0.0396757	29.8466	56.2843	42.5125
ENSG00000095397.17	WHRN	protein_coding	-0.70449	0.000789911	0.0396757	44.0631	27.4721	26.604
ENSG00000280070.1	ENSG00000280070	TEC	1.96636	0.000793306	0.0398136	0.549806	2.29732	2.0672
ENSG00000127578.7	WFIKKN1	protein_coding	1.76189	0.000794073	0.0398194	0.785438	2.77592	2.60647
ENSG00000213513.3	IMPDH1P5	processed_pseudogene	-1.43336	0.00079669	0.039918	3.7701	1.24438	1.52793
ENSG00000184378.3	ACTRT3	protein_coding	1.32953	0.000802948	0.0401973	2.12068	6.12618	4.5838
ENSG00000067167.8	TRAM1	protein_coding	-0.673679	0.000803579	0.0401973	111.139	61.6447	77.6549
ENSG00000264672.6	SEPTIN4-AS1	lncRNA	1.45842	0.000807654	0.0403682	1.49233	3.82886	4.40404
ENSG00000169925.17	BRD3	protein_coding	-0.678552	0.000812714	0.040588	60.8714	33.5025	42.5125
ENSG00000136048.14	DRAM1	protein_coding	0.732525	0.000814843	0.0406611	26.7834	38.0972	50.8712
ENSG00000116990.12	MYCL	protein_coding	1.75791	0.000817637	0.0407673	0.785438	2.29732	3.05587
ENSG00000251580.3	LINC02482	lncRNA	1.25823	0.000821152	0.0409093	2.67049	6.70051	6.11173
ENSG00000173744.18	AGFG1	protein_coding	-0.67218	0.000823042	0.0409701	115.616	66.4307	78.6436
ENSG00000149792.9	MRPL49	protein_coding	0.706471	0.00082588	0.0410489	101.243	179.286	151.175
ENSG00000205268.11	PDE7A	protein_coding	0.730088	0.000825966	0.0410489	27.3332	42.4046	48.2647
ENSG00000099331.14	MYO9B	protein_coding	0.711162	0.000830199	0.0412141	51.2105	81.9376	85.744
ENSG00000175785.13	PRIMA1	protein_coding	-1.14862	0.000830636	0.0412141	7.14748	1.53154	4.85343
ENSG00000186615.12	KTN1-AS1	lncRNA	0.933705	0.000842178	0.041753	7.93292	17.3256	13.0324
ENSG00000236567.2	TCF3P1	processed_pseudogene	-1.8423	0.000843202	0.041764	2.19923	1.05294	0.179757
ENSG00000004975.12	DVL2	protein_coding	0.710025	0.000843766	0.041764	52.3102	95.3386	75.8574
ENSG00000198576.4	ARC	protein_coding	-1.09914	0.00084502	0.0417923	8.40418	2.58448	5.21295
ENSG00000065970.9	FOXJ2	protein_coding	0.727212	0.000853752	0.0421901	27.6474	48.3394	43.2315
ENSG00000156011.19	PSD3	protein_coding	0.728724	0.000858952	0.042385	27.0191	51.6896	37.9287
ENSG00000127946.17	HIP1	protein_coding	-0.671324	0.00085908	0.042385	88.9901	59.8259	51.9497
ENSG00000141639.12	MAPK4	protein_coding	2.05453	0.000861556	0.0424729	0.471263	1.91443	2.0672
ENSG00000136238.20	RAC1	protein_coding	0.698982	0.000868028	0.0427575	156.224	226.86	280.331
ENSG00000248508.10	SRP14-DT	lncRNA	1.20635	0.000881203	0.0433716	3.06321	8.80638	5.3927
ENSG00000148943.12	LIN7C	protein_coding	-0.671213	0.000882746	0.0434127	72.9672	39.8202	51.77
ENSG00000228649.11	SNHG26	lncRNA	0.767745	0.000884024	0.0434211	17.3582	29.0993	30.0194
ENSG00000204304.12	PBX2	protein_coding	0.704626	0.000884336	0.0434211	73.1243	136.307	102.102
ENSG00000196715.7	VKORC1L1	protein_coding	-0.670286	0.000896003	0.0439587	73.7526	39.1501	53.4776
ENSG00000167723.15	TRPV3	protein_coding	-0.913169	0.00089736	0.0439901	14.6091	6.03046	9.43723
ENSG00000182093.16	GET1	protein_coding	-0.7351	0.000898405	0.0439985	30.0037	15.6026	20.4024
ENSG00000182247.11	UBE2E2	protein_coding	-0.965199	0.000898969	0.0439985	12.0172	5.3604	6.92064
ENSG00000163069.13	SGCB	protein_coding	-0.875789	0.000902752	0.0441483	16.8084	5.83901	12.4032
ENSG00000233924.1	RPSAP13	processed_pseudogene	-1.4767	0.000905727	0.0442585	3.37738	1.3401	1.07854
ENSG00000088726.16	TMEM40	protein_coding	1.31672	0.000910478	0.0444519	2.12068	6.03046	4.5838
ENSG00000291097.1	HLA-L	lncRNA	-1.27612	0.00091161	0.0444519	4.94826	1.81871	2.24696
ENSG00000172197.11	MBOAT1	protein_coding	-0.714987	0.000911864	0.0444519	35.5018	18.7614	24.4469
ENSG00000069275.13	NUCKS1	protein_coding	-0.618493	0.00091331	0.044487	2116.05	1262.85	1493.69
ENSG00000136167.15	LCP1	protein_coding	0.704161	0.000914716	0.0445107	58.9078	104.719	87.2719
ENSG00000105499.14	PLA2G4C	protein_coding	1.49224	0.00091525	0.0445107	1.33524	2.39304	5.12307
ENSG00000107960.12	STN1	protein_coding	1.01624	0.000926549	0.0450192	5.57661	10.4336	12.1336
ENSG00000266714.11	MYO15B	protein_coding	1.08621	0.000927177	0.0450192	4.31991	7.37056	10.9652
ENSG00000115896.17	PLCL1	protein_coding	2.56403	0.000928024	0.0450246	0.235631	2.29732	0.629149
ENSG00000127774.7	EMC6	protein_coding	0.793675	0.000931552	0.0451285	14.1379	26.132	22.919
ENSG00000135622.13	SEMA4F	protein_coding	-0.986703	0.000931639	0.0451285	11.0747	4.21175	6.92064
ENSG00000110274.16	CEP164	protein_coding	0.726483	0.000933392	0.0451776	26.0765	43.0747	43.2315
ENSG00000284946.1	ENSG00000284946	protein_coding	-0.873335	0.000935073	0.0452233	16.8084	8.80638	9.52711
ENSG00000164056.11	SPRY1	protein_coding	-0.855758	0.000936962	0.0452788	17.8294	8.61494	11.055
ENSG00000131871.15	SELENOS	protein_coding	-0.697098	0.000944334	0.0455991	42.3351	21.0587	31.0979
ENSG00000177570.15	SAMD12	protein_coding	-0.674935	0.000946101	0.0456484	56.5515	33.7897	37.0299
ENSG00000155096.15	AZIN1	protein_coding	0.687494	0.000950029	0.0458019	213.796	359.434	329.225
ENSG00000141994.16	DUS3L	protein_coding	0.741062	0.000960411	0.0462584	21.5995	37.81	34.4234
ENSG00000073969.19	NSF	protein_coding	0.702591	0.000961009	0.0462584	48.7757	77.1515	81.6096
ENSG00000086300.17	SNX10	protein_coding	-0.776662	0.0009627	0.0463034	24.0344	13.1138	14.9198
ENSG00000069020.19	MAST4	protein_coding	-0.721268	0.00096708	0.0464776	32.1244	20.0058	18.9643
ENSG00000150093.20	ITGB1	protein_coding	-0.661675	0.000968555	0.0465119	150.097	58.5816	131.043
ENSG00000205628.5	LINC01446	lncRNA	1.26731	0.000971712	0.0466269	2.43486	5.3604	6.38137
ENSG00000168477.21	TNXB	protein_coding	1.73649	0.000974051	0.0467026	0.785438	2.6802	2.60647
ENSG00000157654.19	PALM2AKAP2	protein_coding	1.54484	0.000976462	0.0467686	1.17816	5.07324	1.88745
ENSG00000180773.15	SLC36A4	protein_coding	-0.894072	0.000976956	0.0467686	15.3946	7.37056	9.1676
ENSG00000238113.7	LINC01410	lncRNA	1.73489	0.000985424	0.0471372	0.785438	2.48876	2.78623
ENSG00000171016.13	PYGO1	protein_coding	-1.35645	0.000986385	0.0471463	4.16282	1.3401	1.88745
ENSG00000205085.13	GARIN1A	protein_coding	2.5528	0.00098747	0.0471613	0.235631	1.3401	1.52793
ENSG00000105518.14	TMEM205	protein_coding	-0.663051	0.000991603	0.0473218	93.31	60.8789	56.9829
ENSG00000248932.8	COPB2-DT	lncRNA	0.973312	0.000994703	0.0474328	6.51913	13.4967	12.1336
ENSG00000214708.4	ENSG00000214708	lncRNA	6.10573	0.00100341	0.0478106	0	0.765772	0.719027
ENSG00000188986.9	NELFB	protein_coding	0.695765	0.001006	0.0478969	82.8637	142.912	125.56
ENSG00000100036.13	SLC35E4	protein_coding	-1.13505	0.00100805	0.0479573	6.9904	1.81871	4.49392
ENSG00000161980.6	POLR3K	protein_coding	-0.671083	0.0010116	0.0480889	56.5515	35.7041	35.3222
ENSG00000168918.14	INPP5D	protein_coding	6.10249	0.00101476	0.0482017	0	0.574329	0.898784
ENSG00000173065.14	FAM222B	protein_coding	-0.703607	0.0010188	0.0483294	37.3083	21.2502	24.5368
ENSG00000178078.12	STAP2	protein_coding	0.702798	0.00101988	0.0483294	34.3236	54.8484	56.893
ENSG00000079432.9	CIC	protein_coding	0.696189	0.00102009	0.0483294	70.061	113.526	113.516
ENSG00000100239.16	PPP6R2	protein_coding	0.698166	0.00102061	0.0483294	53.2527	94.3814	78.4638
ENSG00000040608.14	RTN4R	protein_coding	-0.911568	0.00102358	0.0483483	14.0593	5.45613	9.43723
ENSG00000136444.10	RSAD1	protein_coding	0.699692	0.00102372	0.0483483	43.906	78.5874	64.0833
ENSG00000127022.16	CANX	protein_coding	-0.620941	0.00102403	0.0483483	1473.17	1022.02	893.841
ENSG00000134317.18	GRHL1	protein_coding	-0.662047	0.00102417	0.0483483	82.471	54.2741	49.9724
ENSG00000066629.19	EML1	protein_coding	-0.766346	0.00102681	0.0484356	24.6627	13.8796	15.0996
ENSG00000165996.14	HACD1	protein_coding	-1.05637	0.00103154	0.0486212	8.87545	4.11603	4.40404
ENSG00000100030.15	MAPK1	protein_coding	-0.657461	0.00103472	0.0487132	168.791	107.782	106.236
ENSG00000204950.4	LRRC10B	protein_coding	-1.32902	0.00103533	0.0487132	4.31991	1.53154	1.88745
ENSG00000198934.5	MAGEE1	protein_coding	-1.15453	0.00103588	0.0487132	6.51913	3.06309	2.78623
ENSG00000206557.6	TRIM71	protein_coding	-1.9246	0.00103737	0.0487462	1.96359	0.382886	0.629149
ENSG00000254337.2	ENSG00000254337	lncRNA	1.22676	0.00104209	0.0489304	2.74903	6.70051	6.20161
ENSG00000156711.17	MAPK13	protein_coding	-0.658743	0.00104449	0.0490052	120.722	58.2944	94.5521
ENSG00000203485.14	INF2	protein_coding	-0.658185	0.0010464	0.0490573	132.582	86.1494	81.8792
ENSG00000023287.13	RB1CC1	protein_coding	-0.660127	0.00104934	0.0491574	88.2832	41.3517	70.2849
ENSG00000153395.10	LPCAT1	protein_coding	0.691207	0.00105476	0.0493737	106.427	166.173	177.51
ENSG00000129493.15	HEATR5A	protein_coding	0.743014	0.00106561	0.0498437	19.7145	31.2052	34.7829
ENSG00000258727.1	AP1G2-AS1	lncRNA	1.67726	0.0010666	0.0498518	0.863981	3.15881	2.42672
ENSG00000169612.4	RAMAC	protein_coding	-0.708522	0.00107007	0.0499759	34.3236	24.8876	17.1668
ENSG00000188338.15	SLC38A3	protein_coding	-2.24161	0.0010743	0.0501352	1.57088	0.0957215	0.53927
ENSG00000160208.13	RRP1B	protein_coding	-0.655217	0.00107941	0.0503352	164.549	96.6787	112.258
ENSG00000228022.6	HCG20	lncRNA	1.20734	0.00108186	0.0504109	2.90612	6.89195	6.56112
ENSG00000118263.16	KLF7	protein_coding	0.958626	0.00108411	0.0504522	6.75476	13.9753	12.3133
ENSG00000180884.10	ZNF792	protein_coding	-1.02175	0.00108439	0.0504522	9.58234	3.92458	5.48258
ENSG00000168672.4	LRATD2	protein_coding	0.688727	0.00109014	0.0506049	114.36	145.975	222.629
ENSG00000165795.25	NDRG2	protein_coding	-0.994047	0.00109048	0.0506049	10.3678	5.64757	4.76356
ENSG00000115738.10	ID2	protein_coding	-0.666974	0.00109052	0.0506049	56.3159	33.8854	37.0299
ENSG00000099282.10	TSPAN15	protein_coding	-0.659106	0.00109098	0.0506049	75.7162	46.8078	49.0736
ENSG00000107020.10	PLGRKT	protein_coding	-0.961731	0.00109287	0.050654	11.4674	5.64757	6.11173
ENSG00000201939.1	RNA5SP224	rRNA_pseudogene	3.52514	0.00109953	0.0508763	0.0785438	0.957215	1.07854
ENSG00000180998.12	GPR137C	protein_coding	-1.30208	0.00110025	0.0508763	4.477	1.91443	1.70769
ENSG00000033100.17	CHPF2	protein_coding	-0.655978	0.00110078	0.0508763	117.266	68.728	80.0817
ENSG00000256663.1	ENSG00000256663	processed_pseudogene	-2.23655	0.00110099	0.0508763	1.57088	0.382886	0.269635
ENSG00000138764.15	CCNG2	protein_coding	0.691661	0.00110357	0.0509572	67.1549	100.795	116.123
ENSG00000164251.5	F2RL1	protein_coding	-0.792663	0.00110737	0.0510941	21.521	10.1465	14.6502
ENSG00000006025.13	OSBPL7	protein_coding	-0.87503	0.00111462	0.0513898	15.9444	9.66787	7.72954
ENSG00000119915.5	ELOVL3	protein_coding	-2.68862	0.00112862	0.0519662	1.2567	0.287165	0.0898784
ENSG00000080824.19	HSP90AA1	protein_coding	-0.611647	0.0011292	0.0519662	1762.84	754.956	1552.29
ENSG00000143252.16	SDHC	protein_coding	-0.655868	0.00112993	0.0519662	91.3464	62.3147	53.6574
ENSG00000104450.13	SPAG1	protein_coding	-0.888092	0.00113053	0.0519662	15.0019	7.562	8.62833
ENSG00000174010.10	KLHL15	protein_coding	-0.900848	0.00113136	0.0519662	14.2164	7.94489	7.28015
ENSG00000185650.10	ZFP36L1	protein_coding	0.691232	0.00113539	0.0521122	55.2163	83.6606	94.642
ENSG00000144857.15	BOC	protein_coding	-1.17821	0.00114055	0.0522946	5.89078	2.6802	2.5166
ENSG00000105516.11	DBP	protein_coding	-0.749528	0.00114107	0.0522946	25.7624	14.2625	16.3579
ENSG00000247498.11	GPRC5D-AS1	lncRNA	1.16412	0.00114732	0.052513	3.22029	7.17911	7.28015
ENSG00000206535.8	LNP1	protein_coding	1.46827	0.00114755	0.052513	1.33524	4.0203	3.41538
ENSG00000137497.19	NUMA1	protein_coding	0.667336	0.00115178	0.0526177	325.878	547.431	487.68
ENSG00000140931.20	CMTM3	protein_coding	-1.04137	0.00115208	0.0526177	8.95399	3.63742	5.03319
ENSG00000152778.10	IFIT5	protein_coding	0.69123	0.00115242	0.0526177	48.6186	39.8202	117.022
ENSG00000137693.14	YAP1	protein_coding	0.689695	0.0011564	0.0527599	58.4366	98.2103	90.3278
ENSG00000131187.11	F12	protein_coding	-0.65676	0.00116328	0.0530343	65.1913	37.9057	44.7594
ENSG00000169902.15	TPST1	protein_coding	-1.08836	0.00116517	0.053081	7.85438	2.48876	4.85343
ENSG00000118816.11	CCNI	protein_coding	0.668672	0.00116748	0.053147	297.21	519.098	425.844
ENSG00000038219.13	BOD1L1	protein_coding	-0.656202	0.0011707	0.053254	66.9193	44.1276	40.8048
ENSG00000112964.14	GHR	protein_coding	1.23024	0.00117474	0.0533731	2.59194	4.97752	7.19027
ENSG00000099860.9	GADD45B	protein_coding	-0.671625	0.00117507	0.0533731	49.5611	26.0363	36.1311
ENSG00000198142.5	SOWAHC	protein_coding	-1.08986	0.00117877	0.0535016	7.77583	2.77592	4.49392
ENSG00000086544.4	ITPKC	protein_coding	0.694159	0.00118194	0.0536058	32.9884	51.0196	55.7246
ENSG00000277268.2	LHX1-DT	lncRNA	-1.46484	0.00118282	0.0536058	3.22029	1.24438	1.07854
ENSG00000138439.12	FAM117B	protein_coding	0.718069	0.00118654	0.0537348	24.1129	37.7143	41.6137
ENSG00000134709.13	HOOK1	protein_coding	-0.663966	0.00118985	0.0538451	54.5879	29.4822	39.3667
ENSG00000243323.7	PTPRVP	transcribed_unitary_pseudogene	2.13511	0.00119625	0.0540947	0.392719	1.81871	1.70769
ENSG00000165757.9	JCAD	protein_coding	-1.58992	0.00120528	0.05446	2.67049	0.765772	0.988662
ENSG00000116478.12	HDAC1	protein_coding	0.684494	0.00120611	0.05446	83.4135	148.177	119.988
ENSG00000120738.8	EGR1	protein_coding	1.31133	0.00121735	0.0549268	1.96359	3.63742	6.11173
ENSG00000171130.19	ATP6V0E2	protein_coding	-0.65322	0.00122546	0.055252	69.7469	45.4677	43.2315
ENSG00000139433.11	GLTP	protein_coding	0.692038	0.00122729	0.055294	32.9098	53.4126	52.9384
ENSG00000123096.12	SSPN	protein_coding	-2.12216	0.00123063	0.0554039	1.64942	0.287165	0.449392
ENSG00000143418.20	CERS2	protein_coding	-0.638777	0.00123819	0.0556676	378.502	186.178	299.924
ENSG00000104886.12	PLEKHJ1	protein_coding	0.688982	0.00123831	0.0556676	39.2719	69.781	56.893
ENSG00000183496.6	MEX3B	protein_coding	0.797907	0.00124827	0.0560744	12.567	20.963	22.7392
ENSG00000171695.11	LKAAEAR1	protein_coding	-2.11891	0.00125095	0.0561533	1.64942	0.478608	0.269635
ENSG00000157514.18	TSC22D3	protein_coding	0.687535	0.00126084	0.0565559	40.2144	60.496	69.0266
ENSG00000136141.15	LRCH1	protein_coding	-0.652652	0.00126246	0.0565872	61.8139	37.9057	40.7149
ENSG00000254226.6	LINC01933	lncRNA	2.51666	0.00126801	0.0567944	0.235631	2.20159	0.629149
ENSG00000171004.19	HS6ST2	protein_coding	-0.69154	0.00127464	0.0570494	36.6014	24.2175	21.1214
ENSG00000123131.13	PRDX4	protein_coding	0.683794	0.00127778	0.0571482	55.609	89.6911	88.9796
ENSG00000162999.13	DUSP19	protein_coding	1.33471	0.0012849	0.0574015	1.80651	3.73314	5.3927
ENSG00000149927.18	DOC2A	protein_coding	-0.723684	0.00128532	0.0574015	28.1187	15.5069	18.515
ENSG00000078401.7	EDN1	protein_coding	1.03351	0.00129012	0.057549	4.71263	8.32777	10.9652
ENSG00000263934.5	SNORD3A	snoRNA	-0.643422	0.0012905	0.057549	241.365	181.105	127.987
ENSG00000142156.16	COL6A1	protein_coding	-0.956752	0.00129422	0.0576116	11.0747	5.64757	5.75222
ENSG00000196295.13	GARS1-DT	lncRNA	0.704986	0.00129422	0.0576116	26.4693	41.4474	44.8493
ENSG00000003147.19	ICA1	protein_coding	0.703372	0.00129473	0.0576116	27.0191	46.1378	41.8833
ENSG00000130590.14	SAMD10	protein_coding	-0.842524	0.00130069	0.057835	17.044	9.38071	9.61699
ENSG00000111319.13	SCNN1A	protein_coding	0.68296	0.00130398	0.0579393	52.4672	84.7135	83.7667
ENSG00000103485.19	QPRT	protein_coding	0.677503	0.00131293	0.0582802	108.626	169.331	178.139
ENSG00000276101.1	ENSG00000276101	lncRNA	2.28465	0.00131429	0.0582802	0.314175	1.3401	1.79757
ENSG00000163624.6	CDS1	protein_coding	-0.649355	0.00131451	0.0582802	68.2545	39.6287	47.3659
ENSG00000218283.2	MORF4L1P1	processed_pseudogene	-1.4211	0.0013181	0.0583971	3.37738	1.53154	0.988662
ENSG00000100410.8	PHF5A	protein_coding	0.712379	0.00132282	0.0585638	23.7988	44.7977	33.255
ENSG00000182544.9	MFSD5	protein_coding	-0.655641	0.00132701	0.0587068	56.1588	35.6084	35.6817
ENSG00000249476.2	ENSG00000249476	lncRNA	2.28251	0.00133033	0.0588113	0.314175	1.14866	1.97732
ENSG00000056998.21	GYG2	protein_coding	-1.1026	0.00133417	0.0589385	7.06894	2.96737	3.59514
ENSG00000119392.16	GLE1	protein_coding	0.67863	0.00134794	0.0595036	71.8676	116.206	113.876
ENSG00000181409.14	AATK	protein_coding	-0.978279	0.00135044	0.059571	10.2107	4.40319	5.93197
ENSG00000181027.11	FKRP	protein_coding	0.77432	0.00136514	0.0601557	13.7452	22.3031	24.7166
ENSG00000156273.16	BACH1	protein_coding	-0.693177	0.00136566	0.0601557	34.2451	18.9529	23.3684
ENSG00000154429.11	CCSAP	protein_coding	-0.683336	0.00138493	0.0609609	37.8581	24.5047	22.6494
ENSG00000107562.18	CXCL12	protein_coding	-0.642362	0.00138629	0.060963	130.618	76.0986	91.2266
ENSG00000153936.18	HS2ST1	protein_coding	0.683262	0.00138697	0.060963	34.8734	59.6345	52.3991
ENSG00000108861.9	DUSP3	protein_coding	0.677872	0.00138901	0.0609754	61.0285	93.5199	101.742
ENSG00000183625.16	CCR3	protein_coding	2.49956	0.00138924	0.0609754	0.235631	0.765772	1.97732
ENSG00000286689.1	ENSG00000286689	lncRNA	1.53433	0.00139109	0.0609841	1.09961	3.63742	2.78623
ENSG00000103876.14	FAH	protein_coding	-0.647889	0.00139143	0.0609841	60.5572	39.8202	37.4793
ENSG00000137563.13	GGH	protein_coding	-0.664617	0.00139593	0.0611375	47.4404	30.918	28.9408
ENSG00000163116.10	STPG2	protein_coding	1.98808	0.00140675	0.0615674	0.471263	2.01015	1.79757
ENSG00000065308.5	TRAM2	protein_coding	-0.651043	0.00141011	0.0616645	57.0228	38.5758	34.0639
ENSG00000246889.3	CTTN-DT	lncRNA	1.16348	0.00141099	0.0616645	3.06321	7.562	6.20161
ENSG00000148942.15	SLC5A12	protein_coding	1.68926	0.00141583	0.061832	0.785438	3.06309	2.0672
ENSG00000122778.10	KIAA1549	protein_coding	-0.67544	0.00142301	0.0620743	40.6857	22.686	28.2218
ENSG00000118689.15	FOXO3	protein_coding	0.693252	0.00142341	0.0620743	28.5114	42.2132	49.9724
ENSG00000160007.20	ARHGAP35	protein_coding	0.66002	0.00142759	0.0622122	248.591	386.906	398.701
ENSG00000139865.17	TTC6	protein_coding	0.79793	0.00143253	0.0623832	12.0172	22.5903	19.234
ENSG00000129946.11	SHC2	protein_coding	-1.25809	0.00143361	0.062386	4.55554	1.72299	2.0672
ENSG00000198892.7	SHISA4	protein_coding	-1.24113	0.0014384	0.0625109	4.71263	1.53154	2.42672
ENSG00000005469.12	CROT	protein_coding	-0.691789	0.00143852	0.0625109	33.6167	24.409	17.2567
ENSG00000140057.9	AK7	protein_coding	0.68184	0.00144479	0.0627388	32.9884	57.5286	48.3546
ENSG00000133216.17	EPHB2	protein_coding	-0.933687	0.00144696	0.0627887	11.5459	4.30747	7.72954
ENSG00000170779.11	CDCA4	protein_coding	-0.63998	0.00145091	0.0629153	126.613	85.575	76.9359
ENSG00000183864.5	TOB2	protein_coding	0.674841	0.00145316	0.0629681	62.9921	115.536	85.6541
ENSG00000247081.8	BAALC-AS1	lncRNA	1.02763	0.001463	0.0633496	4.63408	9.57215	9.34735
ENSG00000105771.14	SMG9	protein_coding	0.679868	0.00146635	0.0634501	34.4022	53.604	56.6234
ENSG00000154144.13	TBRG1	protein_coding	0.733004	0.00146853	0.0634662	17.6723	32.641	26.1546
ENSG00000130758.8	MAP3K10	protein_coding	0.906446	0.0014688	0.0634662	7.5402	14.3582	13.9312
ENSG00000172728.16	FUT10	protein_coding	-0.778672	0.00147226	0.0635711	20.8926	11.3909	12.9425
ENSG00000155265.12	GOLGA7B	protein_coding	1.39278	0.00147556	0.0636683	1.49233	3.73314	4.13441
ENSG00000064199.7	SPA17	protein_coding	-1.20188	0.00147922	0.0637814	5.10535	1.3401	3.05587
ENSG00000085733.16	CTTN	protein_coding	0.662597	0.00148483	0.0639783	189.605	275.965	324.281
ENSG00000140199.13	SLC12A6	protein_coding	0.802292	0.00148627	0.0639845	11.6245	19.3357	21.2113
ENSG00000103044.11	HAS3	protein_coding	-1.47589	0.00148706	0.0639845	2.98466	1.05294	1.07854
ENSG00000072195.15	SPEG	protein_coding	-0.811514	0.00149071	0.0640518	18.3007	7.94489	12.8526
ENSG00000099910.17	KLHL22	protein_coding	-0.662807	0.00149072	0.0640518	46.0267	25.6534	32.4461
ENSG00000151116.17	UEVLD	protein_coding	-0.7337	0.00149735	0.0642751	25.3696	15.3154	15.1895
ENSG00000025423.11	HSD17B6	protein_coding	1.39091	0.0014986	0.0642751	1.49233	3.44597	4.40404
ENSG00000215114.10	UBXN2B	protein_coding	-0.657808	0.00149907	0.0642751	49.0113	27.6635	34.4234
ENSG00000224032.9	EPB41L4A-AS1	lncRNA	0.678813	0.00150112	0.064306	33.3811	56.6671	50.242
ENSG00000086827.9	ZW10	protein_coding	0.738429	0.00150381	0.064306	16.4942	27.1849	27.8623
ENSG00000197558.13	SSPOP	transcribed_unitary_pseudogene	0.773467	0.00150426	0.064306	13.3524	22.0159	23.638
ENSG00000130560.9	UBAC1	protein_coding	0.675582	0.001505	0.064306	43.2776	74.5671	63.7238
ENSG00000137880.6	GCHFR	protein_coding	-1.11309	0.00150504	0.064306	6.51913	2.6802	3.3255
ENSG00000167880.8	EVPL	protein_coding	0.674127	0.0015123	0.0645711	49.0899	84.6178	72.0825
ENSG00000173621.9	LRFN4	protein_coding	-0.638614	0.00151625	0.0646947	98.9652	60.7832	66.3303
ENSG00000155542.12	SETD9	protein_coding	0.997553	0.00153805	0.0655522	5.10535	12.5395	7.9093
ENSG00000175283.8	DOLK	protein_coding	-0.674282	0.00153849	0.0655522	38.9577	25.4619	23.3684
ENSG00000173227.14	SYT12	protein_coding	-0.635201	0.00154507	0.0657634	155.752	108.548	92.0355
ENSG00000138769.11	CDKL2	protein_coding	6.01483	0.00154559	0.0657634	0	0.765772	0.629149
ENSG00000112511.18	PHF1	protein_coding	0.748962	0.00154822	0.0658295	15.0804	23.356	27.323
ENSG00000102471.16	NDFIP2	protein_coding	-0.670453	0.00155134	0.0659163	40.5286	25.9405	24.9862
ENSG00000273117.1	INSIG1-DT	lncRNA	1.04785	0.00155309	0.065937	4.24136	9.66787	7.9093
ENSG00000249001.6	ENSG00000249001	lncRNA	6.01317	0.00155398	0.065937	0	0.670051	0.719027
ENSG00000131089.17	ARHGEF9	protein_coding	0.717428	0.00155581	0.0659688	19.9501	30.7266	34.8728
ENSG00000166750.10	SLFN5	protein_coding	0.737805	0.00156224	0.0661567	16.18	22.0159	31.9068
ENSG00000121577.14	POPDC2	protein_coding	6.01151	0.0015624	0.0661567	0	0.574329	0.808906
ENSG00000196620.10	UGT2B15	protein_coding	1.7316	0.00156579	0.0662546	0.706894	2.96737	1.79757
ENSG00000117620.15	SLC35A3	protein_coding	-0.715666	0.00156702	0.0662608	27.3332	18.57	14.7401
ENSG00000235092.7	ID2-AS1	lncRNA	-1.1767	0.00157029	0.0663313	5.34098	1.81871	2.87611
ENSG00000259033.2	ENSG00000259033	lncRNA	6.00985	0.00157086	0.0663313	0	0.478608	0.898784
ENSG00000176463.14	SLCO3A1	protein_coding	-1.4507	0.00157351	0.0663975	3.06321	1.24438	0.988662
ENSG00000086475.15	SEPHS1	protein_coding	-0.633676	0.00157514	0.0664206	168.948	112.09	105.697
ENSG00000290476.1	ENSG00000290476	lncRNA	2.09534	0.00157944	0.0665561	0.392719	1.62727	1.79757
ENSG00000175970.11	UNC119B	protein_coding	-0.640149	0.00158134	0.0665902	60.5572	25.3662	52.2194
ENSG00000110066.16	KMT5B	protein_coding	0.669676	0.00159248	0.0670133	57.0228	96.9659	84.4857
ENSG00000185278.16	ZBTB37	protein_coding	0.669987	0.00159563	0.0670997	53.6454	87.6809	83.0476
ENSG00000142528.16	ZNF473	protein_coding	0.673641	0.00159932	0.0672086	36.2872	60.8789	54.9157
ENSG00000176771.18	NCKAP5	protein_coding	1.1901	0.0016067	0.0674691	2.67049	5.55185	6.651
ENSG00000186635.16	ARAP1	protein_coding	0.669699	0.00160772	0.0674691	52.3887	91.2226	75.4979
ENSG00000080819.9	CPOX	protein_coding	-0.8054	0.00161266	0.0675921	18.3007	10.0508	10.8753
ENSG00000130818.12	ZNF426	protein_coding	3.45664	0.00161368	0.0675921	0.0785438	0.765772	1.16842
ENSG00000111231.9	GPN3	protein_coding	-0.671946	0.00161473	0.0675921	38.6435	26.4191	22.1101
ENSG00000184009.13	ACTG1	protein_coding	-0.597632	0.00161507	0.0675921	1393.92	884.18	958.104
ENSG00000130787.14	HIP1R	protein_coding	0.671561	0.00162036	0.0677673	40.3715	66.5265	62.106
ENSG00000256013.1	ENSG00000256013	lncRNA	-2.30109	0.00162752	0.0680204	1.41379	0.287165	0.269635
ENSG00000132481.7	TRIM47	protein_coding	-0.918517	0.00163821	0.0684204	11.703	4.8818	7.45991
ENSG00000117228.11	GBP1	protein_coding	3.45113	0.00165175	0.0689231	0.0785438	0.382886	1.52793
ENSG00000280007.1	ENSG00000280007	lncRNA	1.2424	0.0016525	0.0689231	2.19923	4.21175	6.20161
ENSG00000108557.20	RAI1	protein_coding	-0.629574	0.00165692	0.0690605	218.744	141.572	141.199
ENSG00000144791.10	LIMD1	protein_coding	-0.633562	0.00166238	0.069241	94.0954	58.0072	63.2744
ENSG00000188313.13	PLSCR1	protein_coding	0.665021	0.00166812	0.0694329	72.3388	73.7056	155.58
ENSG00000154642.11	C21orf91	protein_coding	-0.86466	0.00167359	0.0696133	14.3735	6.03046	9.70687
ENSG00000154114.13	TBCEL	protein_coding	-0.828198	0.00167705	0.0697099	16.6513	9.85932	8.89796
ENSG00000150990.9	DHX37	protein_coding	0.665852	0.00167907	0.0697463	60.7143	98.1146	94.5521
ENSG00000185950.9	IRS2	protein_coding	-0.655296	0.00168353	0.0698841	46.0267	24.5047	33.8842
ENSG00000272913.2	LINC03052	lncRNA	0.813381	0.00168725	0.0699414	10.6034	18.9529	18.3352
ENSG00000134684.13	YARS1	protein_coding	0.66372	0.00168728	0.0699414	78.6223	118.503	130.593
ENSG00000160014.17	CALM3	protein_coding	-0.62771	0.00168931	0.0699414	255.189	184.838	145.513
ENSG00000215386.15	MIR99AHG	lncRNA	0.699458	0.00168948	0.0699414	23.0133	39.7244	35.0526
ENSG00000262152.7	GREP1	protein_coding	1.50935	0.00169675	0.0701948	1.09961	3.06309	3.23562
ENSG00000114790.13	ARHGEF26	protein_coding	-0.63523	0.00170196	0.0703628	62.4423	37.1399	43.2315
ENSG00000007516.15	BAIAP3	protein_coding	-0.991096	0.00170972	0.0706359	9.18962	3.63742	5.57246
ENSG00000156983.17	BRPF1	protein_coding	0.667383	0.00171283	0.0707171	42.8849	73.7056	62.5554
ENSG00000179134.16	SAMD4B	protein_coding	0.662453	0.00171723	0.0708506	80.1932	116.685	137.154
ENSG00000188342.13	GTF2F2	protein_coding	0.678964	0.00172491	0.0711197	29.3754	51.5939	42.5125
ENSG00000110042.8	DTX4	protein_coding	-0.857389	0.00174329	0.0718292	14.6091	5.45613	10.6057
ENSG00000101144.13	BMP7	protein_coding	-0.627112	0.00174891	0.0720124	188.427	120.226	123.763
ENSG00000127080.10	IPPK	protein_coding	-0.644185	0.00175448	0.0721582	51.9174	32.4496	33.974
ENSG00000106266.11	SNX8	protein_coding	0.678038	0.00175481	0.0721582	29.2968	47.4779	46.2874
ENSG00000117595.13	IRF6	protein_coding	0.769738	0.00176516	0.0724964	12.8812	23.7389	20.2226
ENSG00000105486.15	LIG1	protein_coding	-0.62796	0.0017654	0.0724964	141.929	89.021	94.642
ENSG00000131115.16	ZNF227	protein_coding	1.10766	0.00176984	0.0726301	3.37738	5.74329	8.80808
ENSG00000167900.12	TK1	protein_coding	-0.625455	0.00177765	0.0729014	221.179	140.136	146.592
ENSG00000054598.9	FOXC1	protein_coding	-1.27477	0.00178385	0.073107	4.16282	1.62727	1.79757
ENSG00000250328.7	MGC32805	lncRNA	2.46191	0.00178507	0.0731081	0.235631	1.62727	1.07854
ENSG00000130766.5	SESN2	protein_coding	0.723819	0.00178843	0.0731967	16.9655	23.7389	32.2663
ENSG00000154767.15	XPC	protein_coding	0.678257	0.00179209	0.0732975	28.6685	42.2132	49.523
ENSG00000070756.17	PABPC1	protein_coding	0.605101	0.00179739	0.073465	1459.81	2399.55	2041.5
ENSG00000207205.1	RNVU1-15	snRNA	1.65672	0.00180675	0.0737985	0.785438	2.29732	2.69635
ENSG00000197566.10	ZNF624	protein_coding	0.99567	0.00181568	0.0740899	4.86971	11.1994	8.26881
ENSG00000010278.15	CD9	protein_coding	-0.621832	0.00181631	0.0740899	282.286	217.384	149.558
ENSG00000230453.11	ANKRD18B	protein_coding	-0.939273	0.00182351	0.0743343	10.5249	3.73314	7.19027
ENSG00000287100.3	ENSG00000287100	lncRNA	1.77544	0.00182719	0.0743992	0.62835	2.10587	2.24696
ENSG00000123643.14	SLC36A1	protein_coding	-0.645578	0.00182754	0.0743992	49.0899	29.3865	33.3449
ENSG00000182809.11	CRIP2	protein_coding	-0.625131	0.00185024	0.0752733	144.992	101.752	86.2833
ENSG00000221890.6	NPTXR	protein_coding	-0.696909	0.00185662	0.0754828	28.3543	17.9956	16.987
ENSG00000136807.14	CDK9	protein_coding	0.682363	0.00186711	0.0758589	26.2336	42.6918	41.5238
ENSG00000198131.15	ZNF544	protein_coding	0.665094	0.00187726	0.0762206	33.1455	54.1784	50.9611
ENSG00000228801.8	PCMTD1-DT	lncRNA	1.15218	0.00187886	0.0762352	2.90612	5.64757	7.28015
ENSG00000185499.17	MUC1	protein_coding	0.696202	0.0018802	0.0762391	21.9923	26.7063	44.4898
ENSG00000124429.18	POF1B	protein_coding	0.67158	0.00189168	0.0766536	30.0037	56.38	39.2769
ENSG00000125798.15	FOXA2	protein_coding	-1.33087	0.00189418	0.0766659	3.61301	0.765772	2.0672
ENSG00000126107.15	HECTD3	protein_coding	-0.659461	0.00189449	0.0766659	39.7431	26.5149	23.8178
ENSG00000171160.18	MORN4	protein_coding	0.820119	0.00190875	0.0770965	9.89652	19.6229	15.3692
ENSG00000163053.11	SLC16A14	protein_coding	1.10884	0.00190885	0.0770965	3.29884	6.60478	7.63966
ENSG00000086712.13	TXLNG	protein_coding	-0.628274	0.00190973	0.0770965	63.3848	35.1298	46.8266
ENSG00000258824.2	ENSG00000258824	lncRNA	-2.15965	0.00191122	0.0770965	1.49233	0.574329	0.0898784
ENSG00000278291.1	ENSG00000278291	lncRNA	-0.741971	0.00191142	0.0770965	22.4635	12.731	14.1109
ENSG00000179406.10	LINC00174	lncRNA	0.902935	0.00191746	0.0772893	7.06894	11.9652	14.4704
ENSG00000160867.15	FGFR4	protein_coding	0.654233	0.00192126	0.0773914	94.174	171.916	124.571
ENSG00000174151.15	CYB561D1	protein_coding	0.663567	0.00193264	0.0777984	32.9884	52.934	51.5902
ENSG00000147526.20	TACC1	protein_coding	-0.623607	0.00193426	0.0778127	117.344	63.3676	88.8897
ENSG00000096401.8	CDC5L	protein_coding	-0.623233	0.00193726	0.0778823	125.591	78.2045	84.8452
ENSG00000071859.15	FAM50A	protein_coding	-0.646512	0.00195043	0.0783325	45.8696	31.2052	27.4129
ENSG00000288559.1	ENSG00000288559	lncRNA	-0.924414	0.00195102	0.0783325	10.839	5.93473	5.48258
ENSG00000213463.5	SYNJ2BP	protein_coding	0.677397	0.0019536	0.0783845	26.9405	44.1276	42.0631
ENSG00000139428.12	MMAB	protein_coding	0.657765	0.00195828	0.0785209	47.519	77.2473	72.7116
ENSG00000223872.2	ENSG00000223872	lncRNA	1.04333	0.00196942	0.0789159	4.00573	6.89195	9.61699
ENSG00000277007.1	ENSG00000277007	lncRNA	1.59758	0.00197879	0.0792395	0.863981	2.29732	2.96599
ENSG00000125347.15	IRF1	protein_coding	0.691236	0.00198028	0.079247	22.385	23.8347	48.3546
ENSG00000197555.10	SIPA1L1	protein_coding	0.65365	0.00198156	0.079247	75.8733	114.866	123.852
ENSG00000137878.17	GCOM1	protein_coding	-1.25157	0.0019841	0.0792967	4.24136	2.87165	0.719027
ENSG00000177728.17	TMEM94	protein_coding	0.653315	0.00198857	0.0794234	77.13	126.161	116.482
ENSG00000103064.15	SLC7A6	protein_coding	-0.625279	0.00199085	0.0794626	67.6262	43.3618	44.3101
ENSG00000166128.13	RAB8B	protein_coding	-0.655285	0.00199493	0.0795227	40.1359	23.0689	27.8623
ENSG00000143515.20	ATP8B2	protein_coding	-0.731146	0.00199495	0.0795227	23.249	12.0609	15.9085
ENSG00000187595.18	ZNF385C	protein_coding	2.06173	0.00199918	0.0795869	0.392719	2.10587	1.2583
ENSG00000115904.15	SOS1	protein_coding	0.650592	0.00200014	0.0795869	112.396	169.619	183.262
ENSG00000162441.12	LZIC	protein_coding	-0.679038	0.00200046	0.0795869	30.5535	12.4438	25.6153
ENSG00000122376.12	SHLD2	protein_coding	0.657047	0.00201015	0.0799204	42.6493	67.1965	67.3189
ENSG00000215424.10	MCM3AP-AS1	lncRNA	0.654923	0.00201381	0.080014	54.1167	88.9253	81.5197
ENSG00000180730.5	SHISA2	protein_coding	-1.14079	0.00201754	0.0801104	5.41952	2.10587	2.78623
ENSG00000176658.17	MYO1D	protein_coding	0.654665	0.00201924	0.0801258	54.6665	85.575	86.5529
ENSG00000130449.6	ZSWIM6	protein_coding	-0.783484	0.00202581	0.0803345	18.5363	9.09354	12.4032
ENSG00000104290.11	FZD3	protein_coding	-0.629847	0.00203411	0.0806111	56.1588	30.8223	41.7036
ENSG00000182648.15	RNF32-DT	lncRNA	0.689804	0.00203782	0.080706	22.3064	38.3843	33.6145
ENSG00000054282.16	SDCCAG8	protein_coding	0.941137	0.00204259	0.0808426	5.81224	11.1037	11.2348
ENSG00000279032.1	ENSG00000279032	TEC	-5.8699	0.00205319	0.08121	0.62835	0	0
ENSG00000071539.14	TRIP13	protein_coding	-0.621999	0.00205636	0.0812827	80.743	48.7223	56.174
ENSG00000005513.10	SOX8	protein_coding	-2.59825	0.00206291	0.081489	1.17816	0.191443	0.179757
ENSG00000126243.9	LRFN3	protein_coding	0.715766	0.00207245	0.0818129	16.6513	27.5678	27.1433
ENSG00000169403.12	PTAFR	protein_coding	-1.1271	0.00207706	0.0819423	5.57661	2.39304	2.69635
ENSG00000153246.13	PLA2R1	protein_coding	-1.65168	0.00208267	0.0821106	2.19923	0.287165	1.07854
ENSG00000113083.15	LOX	protein_coding	-0.917427	0.00209221	0.0824337	10.839	4.97752	6.47125
ENSG00000196267.14	ZNF836	protein_coding	1.06997	0.00209555	0.0825122	3.61301	7.37056	7.81942
ENSG00000149218.5	ENDOD1	protein_coding	-0.647686	0.00210112	0.0826665	42.4136	26.9935	27.1433
ENSG00000196976.8	LAGE3	protein_coding	-0.621554	0.00210342	0.0826665	71.7105	49.0094	44.2202
ENSG00000089094.20	KDM2B	protein_coding	0.665777	0.00210468	0.0826665	29.5325	43.2661	50.4218
ENSG00000188690.15	UROS	protein_coding	-0.62243	0.00210587	0.0826665	63.7775	37.4271	45.3886
ENSG00000180011.7	PTGR3	protein_coding	-0.637043	0.00210622	0.0826665	48.9328	32.7368	30.1991
ENSG00000196652.12	ZKSCAN5	protein_coding	0.687504	0.002109	0.0827225	22.3064	36.1827	35.6817
ENSG00000204257.15	HLA-DMA	protein_coding	1.29583	0.00211673	0.0829472	1.72796	3.92458	4.5838
ENSG00000134970.14	TMED7	protein_coding	-0.619036	0.00211744	0.0829472	98.7295	44.4148	84.0363
ENSG00000010318.22	PHF7	protein_coding	1.54776	0.0021229	0.0830896	0.942525	2.48876	3.05587
ENSG00000140553.18	UNC45A	protein_coding	0.648238	0.00212379	0.0830896	87.0265	143.391	129.425
ENSG00000146054.18	TRIM7	protein_coding	-1.29526	0.00212703	0.0831634	3.7701	1.53154	1.52793
ENSG00000065328.17	MCM10	protein_coding	-0.619079	0.0021337	0.083371	91.425	59.6345	59.4096
ENSG00000224738.2	ENSG00000224738	lncRNA	0.666361	0.00213698	0.0834457	28.9041	45.4677	46.2874
ENSG00000225377.6	NRSN2-AS1	lncRNA	0.756181	0.00214764	0.0838087	12.8812	20.8673	22.6494
ENSG00000150456.11	EEF1AKMT1	protein_coding	-0.86552	0.00215046	0.0838652	13.0383	5.45613	8.80808
ENSG00000111696.12	NT5DC3	protein_coding	0.678684	0.00215404	0.0839144	24.4271	43.649	34.6032
ENSG00000276368.2	H2AC14	protein_coding	-0.615392	0.00215446	0.0839144	169.733	112.473	109.112
ENSG00000005893.17	LAMP2	protein_coding	-0.614874	0.00217823	0.0847863	165.256	112.377	103.45
ENSG00000166189.8	HPS6	protein_coding	-0.620082	0.00218373	0.0849464	65.3484	42.7875	42.2428
ENSG00000135070.15	ISCA1	protein_coding	0.701596	0.00218769	0.0850464	18.5363	31.0138	29.3004
ENSG00000057757.10	PITHD1	protein_coding	0.702018	0.00218917	0.0850499	18.4578	35.2255	24.8963
ENSG00000198720.13	ANKRD13B	protein_coding	0.733359	0.00219191	0.0851021	14.4521	21.2502	26.7838
ENSG00000011028.14	MRC2	protein_coding	-0.921456	0.00219587	0.085202	10.5249	4.97752	6.11173
ENSG00000035687.10	ADSS2	protein_coding	-0.640492	0.0022084	0.0856339	44.77	31.3967	26.0647
ENSG00000177311.12	ZBTB38	protein_coding	-0.646952	0.00221188	0.0857145	40.9998	22.1117	30.1991
ENSG00000177181.15	RIMKLA	protein_coding	-0.768323	0.0022317	0.0864278	19.0861	10.4336	11.9538
ENSG00000135018.14	UBQLN1	protein_coding	-0.611083	0.00223845	0.0866346	256.76	158.036	178.139
ENSG00000103479.17	RBL2	protein_coding	0.645818	0.00224297	0.0867548	73.7526	117.833	112.977
ENSG00000157193.18	LRP8	protein_coding	-0.615635	0.0022481	0.0868435	97.0801	59.7302	66.9594
ENSG00000162736.18	NCSTN	protein_coding	0.648647	0.0022481	0.0868435	48.1473	79.4489	71.5432
ENSG00000070915.10	SLC12A3	protein_coding	-1.95598	0.00225674	0.0871219	1.64942	0.382886	0.449392
ENSG00000100867.15	DHRS2	protein_coding	-0.770078	0.00226254	0.087291	18.8505	7.562	14.4704
ENSG00000114573.12	ATP6V1A	protein_coding	-0.610102	0.00227403	0.0876789	257.074	118.599	218.135
ENSG00000178295.15	GEN1	protein_coding	-0.614389	0.00228717	0.088128	101.95	69.1109	64.0833
ENSG00000235629.1	LINC02922	lncRNA	3.39331	0.00228855	0.088128	0.0785438	1.14866	0.719027
ENSG00000091831.25	ESR1	protein_coding	-0.598334	0.0022973	0.0884094	516.19	323.443	358.435
ENSG00000189334.9	S100A14	protein_coding	0.647271	0.00230383	0.0886048	46.8906	80.5975	66.3303
ENSG00000162695.12	SLC30A7	protein_coding	-0.631229	0.00230967	0.0887736	48.9328	30.6309	32.536
ENSG00000101230.6	ISM1	protein_coding	-1.23793	0.00231334	0.0887914	4.16282	1.53154	1.97732
ENSG00000170017.12	ALCAM	protein_coding	0.644651	0.00231384	0.0887914	64.7986	99.0718	103.54
ENSG00000079150.19	FKBP7	protein_coding	3.39049	0.0023148	0.0887914	0.0785438	0.957215	0.898784
ENSG00000233496.1	SYNJ2-IT1	lncRNA	-3.19932	0.00231593	0.0887914	0.942525	0.191443	0
ENSG00000272328.1	ENSG00000272328	lncRNA	1.91635	0.0023235	0.0889794	0.471263	1.91443	1.70769
ENSG00000171208.10	NETO2	protein_coding	-0.639432	0.00232374	0.0889794	43.3562	19.4315	36.1311
ENSG00000253704.4	VIRMA-DT	lncRNA	3.38908	0.00232802	0.0890873	0.0785438	0.861494	0.988662
ENSG00000172336.5	POP7	protein_coding	-0.614839	0.00233422	0.089262	76.5802	51.211	48.804
ENSG00000228624.8	HDAC2-AS2	lncRNA	5.92458	0.0023355	0.089262	0	1.14866	0.179757
ENSG00000102886.15	GDPD3	protein_coding	-1.19981	0.00235546	0.089969	4.477	1.62727	2.24696
ENSG00000164893.9	SLC7A13	protein_coding	5.92117	0.00235993	0.0900835	0	0.957215	0.359514
ENSG00000289915.1	ENSG00000289915	lncRNA	3.38485	0.00236804	0.0903367	0.0785438	0.574329	1.2583
ENSG00000256771.5	ZNF253	protein_coding	0.708445	0.00236982	0.0903484	16.3371	26.802	26.604
ENSG00000277579.1	ENSG00000277579	lncRNA	5.91946	0.00237222	0.0903836	0	0.861494	0.449392
ENSG00000114383.10	TUSC2	protein_coding	-0.675195	0.00237925	0.0905948	29.0612	19.24	17.1668
ENSG00000288953.1	ENSG00000288953	lncRNA	1.11381	0.00238094	0.0906029	3.06321	7.27484	6.02185
ENSG00000158014.15	SLC30A2	protein_coding	3.38203	0.00239504	0.0910829	0.0785438	0.382886	1.43805
ENSG00000272505.1	ENSG00000272505	lncRNA	5.91605	0.00239695	0.0910989	0	0.670051	0.629149
ENSG00000090905.19	TNRC6A	protein_coding	-0.607468	0.00240968	0.0915262	227.62	152.293	146.502
ENSG00000140280.14	LYSMD2	protein_coding	-0.613415	0.00241848	0.0918033	69.5112	43.9362	46.9165
ENSG00000261342.1	ENSG00000261342	lncRNA	1.40915	0.00242645	0.0920113	1.2567	4.40319	2.33684
ENSG00000147383.11	NSDHL	protein_coding	-0.632208	0.00242697	0.0920113	46.1837	31.1095	28.4915
ENSG00000010671.18	BTK	protein_coding	5.91093	0.00243441	0.0922363	0	0.382886	0.898784
ENSG00000143845.15	ETNK2	protein_coding	-0.606707	0.0024463	0.0925985	220.708	155.165	134.728
ENSG00000081148.12	IMPG2	protein_coding	5.90923	0.00244699	0.0925985	0	0.287165	0.988662
ENSG00000179046.9	TRIML2	protein_coding	5.90753	0.00245962	0.0930191	0	0.191443	1.07854
ENSG00000243335.10	KCTD7	protein_coding	1.00632	0.00246488	0.0930755	4.24136	8.61494	8.44857
ENSG00000267436.1	ENSG00000267436	lncRNA	2.40879	0.00246527	0.0930755	0.235631	1.3401	1.2583
ENSG00000134830.6	C5AR2	protein_coding	0.661083	0.00246568	0.0930755	27.3332	40.7774	45.6582
ENSG00000037280.16	FLT4	protein_coding	-0.911577	0.00248136	0.0936098	10.4463	4.78608	6.29149
ENSG00000084652.16	TXLNA	protein_coding	0.641402	0.00248344	0.0936307	52.5458	85.6708	78.2841
ENSG00000135953.11	MFSD9	protein_coding	-0.641526	0.00248623	0.093678	39.9002	21.3459	29.7498
ENSG00000164284.15	GRPEL2	protein_coding	0.639699	0.00250413	0.0942583	62.4423	108.07	86.5529
ENSG00000224078.15	SNHG14	lncRNA	1.37855	0.00250537	0.0942583	1.33524	4.21175	2.78623
ENSG00000097021.21	ACOT7	protein_coding	-0.630303	0.00250625	0.0942583	46.1052	32.4496	27.1433
ENSG00000082196.21	C1QTNF3	protein_coding	2.74685	0.00252382	0.0948061	0.157088	1.53154	0.719027
ENSG00000113068.10	PFDN1	protein_coding	-0.611908	0.00252391	0.0948061	61.8139	42.979	37.9287
ENSG00000127564.17	PKMYT1	protein_coding	-0.605787	0.00252556	0.0948098	174.76	101.369	128.256
ENSG00000260630.9	SNAI3-AS1	lncRNA	0.926277	0.00252752	0.0948253	5.7337	13.4967	8.35869
ENSG00000198642.7	KLHL9	protein_coding	-0.616905	0.0025362	0.0950929	55.609	36.5656	35.9514
ENSG00000120063.10	GNA13	protein_coding	-0.604509	0.00254088	0.09521	216.388	133.34	151.265
ENSG00000143303.12	METTL25B	protein_coding	0.68377	0.00256088	0.0959005	20.0287	32.5453	31.817
ENSG00000258072.2	ENSG00000258072	processed_pseudogene	1.13335	0.00256525	0.0960057	2.74903	6.89195	5.21295
ENSG00000196700.9	ZNF512B	protein_coding	0.637024	0.00256812	0.0960541	72.8886	117.163	109.562
ENSG00000206075.14	SERPINB5	protein_coding	-1.80651	0.00257909	0.0964057	1.80651	0.287165	0.719027
ENSG00000164674.17	SYTL3	protein_coding	1.60921	0.00258169	0.0964272	0.785438	2.96737	1.88745
ENSG00000137713.16	PPP2R1B	protein_coding	-0.609294	0.00258314	0.0964272	71.3177	52.5511	40.9846
ENSG00000100105.18	PATZ1	protein_coding	-0.605294	0.00258439	0.0964272	145.777	97.6359	94.0128
ENSG00000004660.15	CAMKK1	protein_coding	-0.91408	0.00259293	0.096687	10.2107	4.8818	5.93197
ENSG00000103495.15	MAZ	protein_coding	0.621536	0.00259669	0.0967144	263.514	425.291	385.578
ENSG00000156976.17	EIF4A2	protein_coding	0.619942	0.00259683	0.0967144	288.727	490.764	396.723
ENSG00000114779.20	ABHD14B	protein_coding	0.677855	0.00259917	0.0967427	21.2068	40.9688	26.9635
ENSG00000150672.19	DLG2	protein_coding	1.24268	0.00260112	0.0967565	1.88505	5.83901	3.14574
ENSG00000162849.16	KIF26B	protein_coding	2.02194	0.00260742	0.0969322	0.392719	2.10587	1.16842
ENSG00000164442.11	CITED2	protein_coding	-0.632496	0.00261398	0.0970646	43.042	23.9304	31.5473
ENSG00000260091.1	ENSG00000260091	lncRNA	2.73912	0.00261415	0.0970646	0.157088	0.957215	1.2583
ENSG00000020181.18	ADGRA2	protein_coding	-1.47327	0.00262544	0.097383	2.59194	0.861494	0.988662
ENSG00000068366.21	ACSL4	protein_coding	0.704971	0.00262652	0.097383	15.8658	20.5801	31.0979
ENSG00000248866.1	USP46-DT	lncRNA	1.39863	0.00262769	0.097383	1.2567	2.96737	3.68501
ENSG00000011638.11	LDAF1	protein_coding	0.638957	0.00262909	0.097383	44.6129	70.8339	68.1278
ENSG00000224984.1	ENSG00000224984	lncRNA	1.80162	0.00263434	0.0975185	0.549806	1.72299	2.15708
ENSG00000117480.16	FAAH	protein_coding	-0.714462	0.00264018	0.0976754	22.7777	14.6454	13.1222
ENSG00000288948.1	ENSG00000288948	lncRNA	2.73654	0.00264488	0.0977831	0.157088	0.765772	1.43805
ENSG00000001561.7	ENPP4	protein_coding	-0.72899	0.0026468	0.0977831	21.2854	12.731	12.9425
ENSG00000143552.10	NUP210L	protein_coding	0.701669	0.00264788	0.0977831	16.18	26.0363	26.604
ENSG00000100297.16	MCM5	protein_coding	-0.602512	0.00265087	0.0978257	190.312	114.387	136.256
ENSG00000183023.19	SLC8A1	protein_coding	1.10259	0.00265316	0.0978257	3.06321	4.78608	8.35869
ENSG00000247011.3	ENSG00000247011	lncRNA	2.01879	0.00265383	0.0978257	0.392719	1.81871	1.43805
ENSG00000174442.12	ZWILCH	protein_coding	-0.604707	0.00267458	0.0985313	107.291	59.3473	81.6995
ENSG00000145725.21	PPIP5K2	protein_coding	0.635891	0.00268674	0.09892	54.745	88.7338	81.4298
ENSG00000065029.15	ZNF76	protein_coding	0.663996	0.00270486	0.0995271	24.27	38.0014	38.9173
ENSG00000105321.14	CCDC9	protein_coding	0.797848	0.00270749	0.0995641	9.73943	17.8042	16.0882
ENSG00000146648.21	EGFR	protein_coding	-0.7626	0.00271816	0.0998425	18.3007	9.95504	11.5943
ENSG00000221988.13	PPT2	protein_coding	-0.792251	0.00271832	0.0998425	16.3371	10.3379	8.53845
ENSG00000164066.13	INTU	protein_coding	-0.653398	0.00272609	0.100068	32.2815	21.8245	19.234
ENSG00000126705.15	AHDC1	protein_coding	-0.63218	0.00273369	0.100287	41.6282	27.4721	26.2445
ENSG00000233396.9	LINC01719	lncRNA	0.950781	0.00274396	0.100603	5.0268	9.38071	10.0664
ENSG00000235217.6	TSPY26P	transcribed_processed_pseudogene	1.44779	0.0027481	0.100695	1.09961	3.35025	2.69635
ENSG00000090565.17	RAB11FIP3	protein_coding	0.634097	0.00275049	0.100722	56.5515	87.0109	88.5302
ENSG00000123572.17	NRK	protein_coding	1.71847	0.00275541	0.100842	0.62835	2.58448	1.61781
ENSG00000111445.14	RFC5	protein_coding	-0.605287	0.00276742	0.101161	69.1971	44.1276	46.8266
ENSG00000123562.18	MORF4L2	protein_coding	-0.594789	0.00276744	0.101161	322.579	213.268	213.911
ENSG00000185585.20	OLFML2A	protein_coding	-1.26598	0.00277118	0.101235	3.69156	1.43582	1.61781
ENSG00000173171.15	MTX1	protein_coding	-0.678752	0.00277314	0.101235	26.7834	16.4641	16.987
ENSG00000198736.13	MSRB1	protein_coding	-0.618304	0.00277443	0.101235	49.8753	30.4394	34.5133
ENSG00000145022.5	TCTA	protein_coding	0.889035	0.00278299	0.101429	6.51913	11.3909	12.7627
ENSG00000167378.10	IRGQ	protein_coding	0.632778	0.00278306	0.101429	61.3427	88.9253	101.293
ENSG00000164403.15	SHROOM1	protein_coding	-0.955222	0.00278916	0.101591	8.7969	3.92458	5.12307
ENSG00000125249.7	RAP2A	protein_coding	0.652472	0.00279184	0.101595	27.4903	45.4677	40.9846
ENSG00000198792.13	TMEM184B	protein_coding	0.631837	0.0027926	0.101595	69.4327	110.941	104.259
ENSG00000006740.18	ARHGAP44	protein_coding	-0.662712	0.00280368	0.101893	29.2183	20.5801	16.3579
ENSG00000123411.15	IKZF4	protein_coding	0.961346	0.00280411	0.101893	4.79117	10.3379	8.35869
ENSG00000260430.2	ENSG00000260430	lncRNA	1.47461	0.00281767	0.102268	1.02107	1.81871	3.86477
ENSG00000163013.12	FBXO41	protein_coding	-0.605368	0.00281775	0.102268	60.4002	36.9485	42.4226
ENSG00000136108.15	CKAP2	protein_coding	-0.602586	0.00282008	0.102292	87.8119	65.1864	50.5117
ENSG00000100523.17	DDHD1	protein_coding	0.636682	0.00282761	0.102504	34.952	51.7853	56.893
ENSG00000278771.1	RN7SL3	misc_RNA	-0.550147	0.00283139	0.10258	2850.59	1943.43	1950.18
ENSG00000198108.4	CHSY3	protein_coding	-1.40166	0.00283356	0.102598	2.82758	0.765772	1.34818
ENSG00000197013.11	ZNF429	protein_coding	0.691131	0.0028417	0.102809	17.1225	28.6207	26.6939
ENSG00000068323.17	TFE3	protein_coding	0.663502	0.00284274	0.102809	23.406	35.2255	38.9173
ENSG00000006210.7	CX3CL1	protein_coding	1.21708	0.00285414	0.10316	1.96359	1.62727	7.45991
ENSG00000068831.19	RASGRP2	protein_coding	2.16504	0.00287029	0.103683	0.314175	2.29732	0.629149
ENSG00000105875.15	WDR91	protein_coding	-0.735204	0.00287333	0.10371	20.1072	8.9021	15.1895
ENSG00000272468.1	ENSG00000272468	lncRNA	1.88562	0.00287442	0.10371	0.471263	2.48876	1.07854
ENSG00000096092.6	TMEM14A	protein_coding	-0.644669	0.00287797	0.103776	34.1665	20.6758	23.0089
ENSG00000090470.15	PDCD7	protein_coding	0.67239	0.00289165	0.104208	20.7356	31.3967	34.6931
ENSG00000149932.17	TMEM219	protein_coding	0.662073	0.00289407	0.104234	23.4846	40.2988	34.0639
ENSG00000165379.14	LRFN5	protein_coding	1.22954	0.00289754	0.104298	1.88505	3.63742	5.21295
ENSG00000173805.16	HAP1	protein_coding	-1.68956	0.00291105	0.104722	1.96359	0.382886	0.808906
ENSG00000100167.21	SEPTIN3	protein_coding	-0.86201	0.0029374	0.105608	11.7816	5.83901	7.10039
ENSG00000250486.5	FAM218A	lncRNA	1.38521	0.0029468	0.105877	1.2567	3.82886	2.78623
ENSG00000116574.6	RHOU	protein_coding	1.00619	0.00294832	0.105877	4.00573	7.65772	8.44857
ENSG00000272808.4	GCAWKR	lncRNA	1.11783	0.00295403	0.105983	2.74903	5.93473	6.02185
ENSG00000262001.3	DLGAP1-AS2	lncRNA	2.15944	0.00295473	0.105983	0.314175	1.81871	1.07854
ENSG00000278540.5	ACACA	protein_coding	0.614993	0.00295968	0.106098	236.181	377.621	345.852
ENSG00000123268.9	ATF1	protein_coding	0.669103	0.00296327	0.106155	21.1283	31.6838	35.502
ENSG00000167600.14	CYP2S1	protein_coding	1.5429	0.00296475	0.106155	0.863981	1.81871	3.23562
ENSG00000272221.1	ENSG00000272221	lncRNA	2.15833	0.00297188	0.106336	0.314175	1.72299	1.16842
ENSG00000071994.11	PDCD2	protein_coding	0.627636	0.00297567	0.106336	69.1971	120.226	93.6533
ENSG00000186792.17	HYAL3	protein_coding	1.64336	0.00297666	0.106336	0.706894	2.6802	1.79757
ENSG00000205426.11	KRT81	protein_coding	-1.22136	0.00297673	0.106336	4.00573	1.43582	1.97732
ENSG00000158290.19	CUL4B	protein_coding	0.62652	0.00297995	0.106388	79.8005	126.161	120.257
ENSG00000001617.12	SEMA3F	protein_coding	-0.597389	0.00299557	0.106884	119.858	77.5344	80.8906
ENSG00000225768.1	LINC02620	lncRNA	2.15609	0.00300642	0.107107	0.314175	1.53154	1.34818
ENSG00000157542.11	KCNJ6	protein_coding	2.15609	0.00300642	0.107107	0.314175	1.53154	1.34818
ENSG00000141526.18	SLC16A3	protein_coding	-0.599687	0.00300706	0.107107	74.6951	54.7527	43.8607
ENSG00000247095.5	MIR210HG	lncRNA	-0.879831	0.0030142	0.107298	10.9176	5.64757	6.20161
ENSG00000233191.2	ENSG00000233191	lncRNA	1.33184	0.00302202	0.107514	1.41379	3.92458	3.23562
ENSG00000204366.4	ZBTB12	protein_coding	0.701839	0.00303866	0.108044	15.2375	26.3234	23.2785
ENSG00000185100.12	ADSS1	protein_coding	-1.04982	0.00306034	0.108751	6.12641	2.10587	3.77489
ENSG00000145687.17	SSBP2	protein_coding	0.677119	0.00306842	0.108975	18.772	31.2052	28.851
ENSG00000100473.18	COCH	protein_coding	-1.19736	0.00308221	0.109402	4.16282	1.91443	1.70769
ENSG00000082458.12	DLG3	protein_coding	0.630385	0.00308428	0.109412	36.3658	60.496	52.1295
ENSG00000234072.1	GTF3C2-AS2	lncRNA	0.737586	0.00309237	0.109635	12.4099	21.7288	19.6834
ENSG00000164187.7	LMBRD2	protein_coding	-0.636979	0.00309499	0.109664	35.2662	17.3256	27.9522
ENSG00000044090.13	CUL7	protein_coding	0.62537	0.0031292	0.110812	57.337	85.6708	91.2266
ENSG00000137877.10	SPTBN5	protein_coding	-2.78132	0.0031433	0.1112	1.02107	0.191443	0.0898784
ENSG00000144355.15	DLX1	protein_coding	-1.01355	0.00314908	0.1112	6.91185	2.6802	4.13441
ENSG00000281398.4	SNHG4	lncRNA	0.625569	0.00314915	0.1112	52.6243	93.3285	69.1165
ENSG00000174607.11	UGT8	protein_coding	-1.13863	0.00314931	0.1112	4.71263	2.29732	1.97732
ENSG00000124496.13	TRERF1	protein_coding	-0.61327	0.00315079	0.1112	47.5975	27.855	34.3335
ENSG00000255966.1	GAPDH-DT	lncRNA	-1.63579	0.00315217	0.1112	2.04214	0.765772	0.53927
ENSG00000175893.12	ZDHHC21	protein_coding	-0.617452	0.00315447	0.1112	44.77	26.4191	31.9068
ENSG00000173812.11	EIF1	protein_coding	0.60414	0.00315467	0.1112	338.445	507.994	520.935
ENSG00000149527.18	PLCH2	protein_coding	-1.09016	0.00316872	0.111585	5.34098	2.48876	2.5166
ENSG00000151233.11	GXYLT1	protein_coding	0.628605	0.00316924	0.111585	36.1301	56.1885	55.5449
ENSG00000185201.18	IFITM2	protein_coding	-0.765206	0.0031753	0.111734	17.2011	10.6251	9.61699
ENSG00000277462.2	ZNF670	protein_coding	-1.04931	0.00318318	0.111947	6.04787	2.6802	3.14574
ENSG00000188994.14	ZNF292	protein_coding	-0.593067	0.00319328	0.11219	129.676	83.5649	88.3505
ENSG00000135956.9	TMEM127	protein_coding	-0.592962	0.00319484	0.11219	130.618	69.3981	103.72
ENSG00000197461.13	PDGFA	protein_coding	-0.66825	0.00319557	0.11219	26.7834	13.8796	19.7732
ENSG00000119986.7	AVPI1	protein_coding	-0.651217	0.00320833	0.112573	29.5325	17.9956	19.5935
ENSG00000141401.12	IMPA2	protein_coding	-0.619746	0.00321602	0.112778	42.6493	29.0036	26.5141
ENSG00000143756.12	FBXO28	protein_coding	-0.60211	0.00324034	0.113566	55.0592	40.4902	32.0866
ENSG00000266869.2	ENSG00000266869	lncRNA	0.939152	0.0032607	0.114194	4.94826	9.28499	9.70687
ENSG00000177732.9	SOX12	protein_coding	0.625481	0.003262	0.114194	40.2144	64.5163	59.5894
ENSG00000131899.12	LLGL1	protein_coding	-0.593648	0.00326918	0.11438	84.9844	49.488	63.0946
ENSG00000165660.8	ABRAXAS2	protein_coding	-0.626557	0.00328729	0.114948	38.2508	27.3764	22.2
ENSG00000163507.15	CIP2A	protein_coding	-0.593771	0.00330242	0.115381	75.6377	46.9993	53.208
ENSG00000186130.5	ZBTB6	protein_coding	-0.625732	0.00330344	0.115381	38.4864	26.802	23.0987
ENSG00000072210.19	ALDH3A2	protein_coding	-0.592216	0.0033188	0.115787	93.7027	60.2088	64.0833
ENSG00000131238.18	PPT1	protein_coding	0.617447	0.00331885	0.115787	109.647	178.999	157.467
ENSG00000259781.1	HMGB1P6	processed_pseudogene	-1.01997	0.00332198	0.115818	6.59768	3.44597	3.05587
ENSG00000250331.2	LINC01340	lncRNA	3.32098	0.00332353	0.115818	0.0785438	1.14866	0.629149
ENSG00000257002.1	ENSG00000257002	lncRNA	3.31954	0.00334201	0.116396	0.0785438	1.05294	0.719027
ENSG00000113384.14	GOLPH3	protein_coding	-0.591759	0.00334479	0.116427	92.6817	52.7426	70.195
ENSG00000110080.20	ST3GAL4	protein_coding	-0.620643	0.00335706	0.116788	40.5286	25.5576	27.1433
ENSG00000272841.1	MAP3K4-AS1	lncRNA	2.35615	0.0033623	0.116904	0.235631	1.24438	1.2583
ENSG00000251013.1	GAPDHP62	processed_pseudogene	3.31664	0.00337923	0.117425	0.0785438	0.861494	0.898784
ENSG00000112394.18	SLC16A10	protein_coding	-1.30007	0.00339379	0.117847	3.22029	1.62727	0.988662
ENSG00000155158.20	TTC39B	protein_coding	0.871664	0.00339522	0.117847	6.51913	8.99782	14.8299
ENSG00000188070.9	ZFTA	protein_coding	0.751726	0.00340418	0.118091	11.1532	21.2502	16.3579
ENSG00000279569.1	ENSG00000279569	TEC	0.970836	0.00341306	0.118332	4.31991	8.23205	8.71821
ENSG00000170456.16	DENND5B	protein_coding	-1.29899	0.00342009	0.118509	3.22029	1.72299	0.898784
ENSG00000239282.8	CASTOR1	protein_coding	-1.97714	0.00344493	0.119241	1.49233	0.382886	0.359514
ENSG00000143258.17	USP21	protein_coding	0.645657	0.0034451	0.119241	24.8984	43.1704	34.7829
ENSG00000182858.14	ALG12	protein_coding	-0.631354	0.00344978	0.119324	34.5593	18.9529	25.6153
ENSG00000160131.14	VMA21	protein_coding	-0.589635	0.0034514	0.119324	95.4307	45.5634	81.1602
ENSG00000197417.9	SHPK	protein_coding	-0.954512	0.00346071	0.119578	8.2471	3.44597	5.03319
ENSG00000129195.16	PIMREG	protein_coding	-0.610978	0.00348306	0.120282	44.77	28.0464	30.5587
ENSG00000125246.16	CLYBL	protein_coding	1.25375	0.00352348	0.121542	1.64942	4.40319	3.50526
ENSG00000002549.13	LAP3	protein_coding	0.615468	0.00352351	0.121542	77.2871	109.984	126.818
ENSG00000073417.15	PDE8A	protein_coding	0.618216	0.00352896	0.121662	49.8753	71.3125	81.7893
ENSG00000197653.16	DNAH10	protein_coding	2.6855	0.00353796	0.121903	0.157088	1.43582	0.719027
ENSG00000196323.14	ZBTB44	protein_coding	0.618892	0.0035439	0.122039	44.4558	69.781	66.7797
ENSG00000157064.11	NMNAT2	protein_coding	-1.43763	0.00354588	0.122039	2.5134	0.191443	1.61781
ENSG00000135127.12	BICDL1	protein_coding	0.674331	0.00355597	0.122295	17.2796	25.8448	29.3004
ENSG00000159579.14	RSPRY1	protein_coding	-0.657194	0.00355732	0.122295	27.2547	12.8267	21.6607
ENSG00000176124.15	DLEU1	lncRNA	0.711328	0.00357499	0.122834	13.5095	24.6004	19.6834
ENSG00000184743.13	ATL3	protein_coding	-0.583898	0.00358602	0.123143	200.208	118.886	148.209
ENSG00000184887.14	BTBD6	protein_coding	-0.630322	0.00359301	0.123314	33.8524	19.4315	24.2672
ENSG00000240086.7	ENSG00000240086	lncRNA	-0.970647	0.00360065	0.1235	7.77583	2.58448	5.30283
ENSG00000112658.8	SRF	protein_coding	0.616522	0.00360245	0.1235	51.996	81.1718	78.2841
ENSG00000124201.15	ZNFX1	protein_coding	0.610836	0.00361201	0.123758	130.618	171.246	227.662
ENSG00000132746.16	ALDH3B2	protein_coding	0.615651	0.00363242	0.124388	54.4308	91.8927	74.9586
ENSG00000116096.6	SPR	protein_coding	-0.58775	0.00363577	0.124404	76.266	48.5308	52.9384
ENSG00000085063.18	CD59	protein_coding	-0.640026	0.00363695	0.124404	30.0037	15.8898	22.5595
ENSG00000291189.1	ENSG00000291189	lncRNA	-1.20752	0.00364459	0.124596	3.84864	0.957215	2.33684
ENSG00000203326.12	ZNF525	protein_coding	0.637772	0.00364996	0.12471	26.2336	40.2988	41.3441
ENSG00000178307.10	TMEM11	protein_coding	-0.595743	0.00365568	0.124777	53.8025	35.5127	35.6817
ENSG00000160712.13	IL6R	protein_coding	-1.22469	0.00365624	0.124777	3.69156	1.3401	1.79757
ENSG00000152465.18	NMT2	protein_coding	-0.783959	0.00365851	0.124777	15.2375	6.2219	11.4146
ENSG00000015676.18	NUDCD3	protein_coding	0.614759	0.00366007	0.124777	57.494	91.8927	84.2161
ENSG00000164841.5	TMEM74	protein_coding	-1.88607	0.00367128	0.125089	1.57088	0.382886	0.449392
ENSG00000178607.17	ERN1	protein_coding	0.630721	0.00367852	0.125266	28.747	41.7346	47.276
ENSG00000116183.11	PAPPA2	protein_coding	5.81359	0.00368314	0.125354	0	0.765772	0.449392
ENSG00000125037.13	EMC3	protein_coding	-0.586615	0.00369163	0.125556	78.8579	55.4228	49.6129
ENSG00000104853.16	CLPTM1	protein_coding	-0.582796	0.00369578	0.125556	167.063	96.3916	126.639
ENSG00000188227.14	ZNF793	protein_coding	0.670298	0.00369807	0.125556	17.5153	28.7165	27.0534
ENSG00000278768.4	BACE1-AS	lncRNA	0.82843	0.00370039	0.125556	7.69729	13.7839	13.5716
ENSG00000232284.9	GNG12-AS1	lncRNA	5.81183	0.0037014	0.125556	0	0.670051	0.53927
ENSG00000275383.1	ENSG00000275383	lncRNA	5.81183	0.0037014	0.125556	0	0.670051	0.53927
ENSG00000226965.2	ENSG00000226965	lncRNA	1.67378	0.00370987	0.125774	0.62835	1.24438	2.78623
ENSG00000226954.1	ENSG00000226954	lncRNA	5.81007	0.00371972	0.126038	0	0.574329	0.629149
ENSG00000196141.14	SPATS2L	protein_coding	0.614273	0.00373272	0.126409	50.7393	77.2473	78.1043
ENSG00000139971.15	ARMH4	protein_coding	-2.50164	0.0037452	0.126761	1.09961	0.0957215	0.269635
ENSG00000184232.9	OAF	protein_coding	-0.84669	0.00375699	0.12709	11.3888	5.16896	7.45991
ENSG00000163435.16	ELF3	protein_coding	0.611549	0.00376414	0.127262	71.3177	100.986	116.932
ENSG00000162928.9	PEX13	protein_coding	0.613884	0.00380259	0.128457	45.4768	72.0783	67.1392
ENSG00000198721.13	ECI2	protein_coding	-0.625674	0.00380371	0.128457	34.1665	21.4416	22.8291
ENSG00000167191.12	GPRC5B	protein_coding	-1.09967	0.00381014	0.128604	4.86971	1.91443	2.60647
ENSG00000154518.10	ATP5MC3	protein_coding	-0.579812	0.00383199	0.12927	200.758	153.633	115.044
ENSG00000133226.19	SRRM1	protein_coding	-0.581404	0.00386015	0.130148	128.105	83.852	87.3618
ENSG00000058272.19	PPP1R12A	protein_coding	-0.580847	0.00386506	0.130242	140.201	89.1167	98.327
ENSG00000256417.1	ENSG00000256417	lncRNA	1.17058	0.00387708	0.130569	2.04214	5.74329	3.50526
ENSG00000139800.9	ZIC5	protein_coding	-0.92552	0.00387939	0.130569	8.63981	4.59463	4.49392
ENSG00000230778.2	ANKRD63	protein_coding	-1.8084	0.00388355	0.130569	1.64942	0.382886	0.53927
ENSG00000197894.12	ADH5	protein_coding	-0.581817	0.00388488	0.130569	106.977	69.5895	73.3408
ENSG00000054967.13	RELT	protein_coding	-0.685765	0.00388544	0.130569	22.6206	14.6454	13.4818
ENSG00000172216.6	CEBPB	protein_coding	0.616692	0.00389364	0.130773	33.5382	44.0319	58.7805
ENSG00000273343.1	ENSG00000273343	lncRNA	-1.3813	0.00389978	0.130863	2.67049	0.861494	1.16842
ENSG00000107566.14	ERLIN1	protein_coding	0.610108	0.0039006	0.130863	60.1645	85.9579	97.6978
ENSG00000239653.1	PSMD6-AS2	lncRNA	1.01676	0.00391122	0.1311	3.53447	6.12618	8.17893
ENSG00000109255.11	NMU	protein_coding	-1.0448	0.00391192	0.1311	5.65515	2.77592	2.69635
ENSG00000142208.18	AKT1	protein_coding	-0.57722	0.00391434	0.131109	255.189	202.738	139.401
ENSG00000164124.11	TMEM144	protein_coding	0.713055	0.00393131	0.131605	12.8812	22.3988	19.8631
ENSG00000196696.14	PDXDC2P-NPIPB14P	lncRNA	1.06016	0.00394974	0.13215	3.06321	6.50906	6.29149
ENSG00000123416.15	TUBA1B	protein_coding	-0.529332	0.0039751	0.132926	3043.02	2143.01	2073.85
ENSG00000166173.11	LARP6	protein_coding	-1.12771	0.00399059	0.133371	4.477	2.29732	1.79757
ENSG00000169692.14	AGPAT2	protein_coding	-0.592992	0.00399907	0.133581	51.2105	34.5555	33.3449
ENSG00000139372.15	TDG	protein_coding	0.605899	0.00400404	0.133609	89.1472	146.55	124.841
ENSG00000184207.9	PGP	protein_coding	-0.581794	0.00400426	0.133609	75.4806	51.8811	48.9837
ENSG00000130600.22	H19	lncRNA	-1.12684	0.00401828	0.134004	4.477	2.39304	1.70769
ENSG00000204220.12	PFDN6	protein_coding	-0.663261	0.00402207	0.134057	25.0555	16.2727	15.3692
ENSG00000188001.10	TPRG1	protein_coding	1.54606	0.00402596	0.13411	0.785438	2.10587	2.5166
ENSG00000122335.17	SERAC1	protein_coding	-0.927681	0.00402904	0.13411	8.48273	4.69035	4.22428
ENSG00000270882.3	H4C14	protein_coding	1.3203	0.00403021	0.13411	1.33524	4.11603	2.60647
ENSG00000181852.18	RNF41	protein_coding	0.608119	0.0040393	0.134339	56.5515	88.9253	83.497
ENSG00000088727.14	KIF9	protein_coding	1.23705	0.00404703	0.134467	1.64942	4.40319	3.41538
ENSG00000143315.8	PIGM	protein_coding	-0.601263	0.00404755	0.134467	44.5343	20.7716	37.8388
ENSG00000074211.14	PPP2R2C	protein_coding	-0.576905	0.00406407	0.134943	166.67	106.155	117.291
ENSG00000183684.8	ALYREF	protein_coding	-0.58115	0.00407032	0.135077	71.4748	50.4452	45.119
ENSG00000226942.2	IL9RP3	unprocessed_pseudogene	-1.07979	0.00407256	0.135078	5.0268	2.96737	1.79757
ENSG00000180881.21	CAPS2	protein_coding	1.06246	0.00407551	0.135086	2.98466	5.64757	6.83076
ENSG00000245694.12	CRNDE	lncRNA	0.63084	0.00407782	0.135086	25.998	44.7019	35.8615
ENSG00000270194.2	GOLGA4-AS1	lncRNA	1.0628	0.0040794	0.135086	2.98466	7.94489	4.5838
ENSG00000107984.10	DKK1	protein_coding	-0.580117	0.00409553	0.135527	77.8369	44.0319	60.0388
ENSG00000130653.16	PNPLA7	protein_coding	1.07456	0.00409716	0.135527	2.82758	5.3604	6.56112
ENSG00000133019.12	CHRM3	protein_coding	0.719208	0.00410359	0.135667	12.2528	20.7716	19.5935
ENSG00000164626.9	KCNK5	protein_coding	-0.778836	0.00410835	0.135751	14.8448	7.65772	9.61699
ENSG00000142619.4	PADI3	protein_coding	-0.831876	0.00413033	0.136403	11.6245	3.63742	9.34735
ENSG00000090238.12	YPEL3	protein_coding	-0.860232	0.00413481	0.136478	10.4463	5.83901	5.66234
ENSG00000168765.19	GSTM4	protein_coding	-0.599294	0.00413747	0.136479	44.927	27.2806	31.9967
ENSG00000272030.1	ENSG00000272030	lncRNA	1.73446	0.00414104	0.136479	0.549806	1.91443	1.79757
ENSG00000164741.15	DLC1	protein_coding	-0.588219	0.00414155	0.136479	53.2527	32.0667	38.7376
ENSG00000234171.5	RNASEH1-DT	lncRNA	0.851844	0.00414456	0.1365	6.59768	12.0609	11.7741
ENSG00000258815.1	LINC02820	lncRNA	1.04931	0.00414664	0.1365	3.14175	7.65772	5.3927
ENSG00000164713.10	BRI3	protein_coding	0.609177	0.00415888	0.13683	38.9577	61.2618	57.6121
ENSG00000080644.16	CHRNA3	protein_coding	-1.73678	0.00417417	0.137259	1.72796	0.670051	0.359514
ENSG00000069966.19	GNB5	protein_coding	-0.57878	0.00417748	0.137294	79.4078	51.3067	55.0056
ENSG00000260274.2	ENSG00000260274	lncRNA	1.21621	0.00418168	0.137302	1.72796	3.82886	4.22428
ENSG00000148719.16	DNAJB12	protein_coding	0.609432	0.00418221	0.137302	36.6799	54.9441	56.9829
ENSG00000147852.17	VLDLR	protein_coding	-0.717912	0.00418732	0.137396	18.929	7.65772	15.2793
ENSG00000115561.16	CHMP3	protein_coding	0.608202	0.0041922	0.137483	40.5286	58.3901	65.1618
ENSG00000166816.15	LDHD	protein_coding	-0.767403	0.00421404	0.138054	15.4731	9.09354	9.07772
ENSG00000126945.9	HNRNPH2	protein_coding	-0.580407	0.00421412	0.138054	60.1645	46.9993	33.5246
ENSG00000206527.10	HACD2	protein_coding	-0.575583	0.00423944	0.138726	126.377	74.2799	95.2711
ENSG00000204520.14	MICA	protein_coding	-0.638044	0.00424041	0.138726	28.2758	15.9855	20.3125
ENSG00000253671.3	ENSG00000253671	lncRNA	1.21437	0.00424143	0.138726	1.72796	3.5417	4.49392
ENSG00000141560.15	FN3KRP	protein_coding	-0.612224	0.00425268	0.139019	36.6799	21.3459	26.604
ENSG00000121851.13	POLR3GL	protein_coding	1.28925	0.00425944	0.139166	1.41379	3.15881	3.77489
ENSG00000138180.16	CEP55	protein_coding	-0.575682	0.00428446	0.139909	105.641	56.5714	85.1148
ENSG00000261594.4	TPBGL	protein_coding	-2.29339	0.00430065	0.140283	1.17816	0.191443	0.269635
ENSG00000167779.9	IGFBP6	protein_coding	-2.29339	0.00430065	0.140283	1.17816	0.191443	0.269635
ENSG00000149782.13	PLCB3	protein_coding	0.603663	0.00430279	0.140283	57.5726	96.1044	78.9132
ENSG00000146842.17	TMEM209	protein_coding	-0.608562	0.00431006	0.140436	38.0152	22.686	27.1433
ENSG00000186260.17	MRTFB	protein_coding	-0.573819	0.00431207	0.140436	145.149	92.2755	102.731
ENSG00000196189.14	SEMA4A	protein_coding	0.610223	0.00431516	0.140462	33.3026	50.541	51.1408
ENSG00000107833.11	NPM3	protein_coding	0.604273	0.00432469	0.140697	50.1109	86.628	65.791
ENSG00000152291.15	TGOLN2	protein_coding	0.592258	0.00433654	0.141008	203.193	295.397	317.271
ENSG00000066117.15	SMARCD1	protein_coding	0.603835	0.00434628	0.14125	50.3466	64.9949	87.991
ENSG00000140332.18	TLE3	protein_coding	-0.57319	0.00435373	0.141416	145.777	91.2226	104.708
ENSG00000158604.15	TMED4	protein_coding	-0.57433	0.00435786	0.141476	115.067	86.9151	67.6784
ENSG00000171566.12	PLRG1	protein_coding	0.603218	0.00436382	0.141594	53.1741	89.8825	71.723
ENSG00000099991.18	CABIN1	protein_coding	0.598791	0.00437147	0.141767	108.626	163.109	165.916
ENSG00000120149.9	MSX2	protein_coding	-0.613945	0.00437814	0.141908	35.0305	24.2175	21.5708
ENSG00000153006.16	SREK1IP1	protein_coding	-0.608579	0.00438484	0.14205	37.4654	26.4191	22.7392
ENSG00000065057.9	NTHL1	protein_coding	-0.600243	0.00439502	0.142305	41.8638	30.6309	24.6267
ENSG00000205765.10	RIMOC1	protein_coding	-0.575044	0.00440599	0.142578	84.0418	48.1479	64.6226
ENSG00000163935.14	SFMBT1	protein_coding	-0.61987	0.00440811	0.142578	32.36	17.6128	24.4469
ENSG00000007168.14	PAFAH1B1	protein_coding	0.597343	0.00441139	0.142609	128.262	212.885	175.263
ENSG00000167157.11	PRRX2	protein_coding	-3.07973	0.00442674	0.143029	0.863981	0	0.179757
ENSG00000114268.12	PFKFB4	protein_coding	-0.576524	0.00443414	0.143162	64.1703	41.7346	44.3101
ENSG00000168795.5	ZBTB5	protein_coding	0.630991	0.00443689	0.143162	23.9559	37.9057	36.3109
ENSG00000270393.1	ENSG00000270393	processed_pseudogene	1.6477	0.00443925	0.143162	0.62835	1.91443	2.0672
ENSG00000187741.16	FANCA	protein_coding	-0.572433	0.0044402	0.143162	132.111	80.2146	97.4282
ENSG00000181885.18	CLDN7	protein_coding	-0.573261	0.00444575	0.143265	108.94	72.3655	74.0598
ENSG00000120802.14	TMPO	protein_coding	-0.557555	0.00444806	0.143265	544.858	354.361	386.028
ENSG00000182979.18	MTA1	protein_coding	0.596776	0.00445934	0.143552	123.628	192.4	181.554
ENSG00000166479.10	TMX3	protein_coding	0.720435	0.00446566	0.14368	11.7816	23.0689	15.8186
ENSG00000188917.15	TRMT2B	protein_coding	0.60271	0.00446918	0.143718	45.5554	66.8136	71.5432
ENSG00000165733.8	BMS1	protein_coding	0.599914	0.0044811	0.144026	67.4691	104.049	100.484
ENSG00000162004.19	CCDC78	protein_coding	-0.71228	0.00448984	0.144231	18.929	11.8695	11.2348
ENSG00000197008.10	ZNF138	protein_coding	0.686731	0.00449433	0.144299	14.1379	26.6106	18.9643
ENSG00000198673.11	TAFA2	protein_coding	1.41134	0.0045036	0.144463	1.02107	2.6802	2.78623
ENSG00000143147.15	GPR161	protein_coding	-1.62815	0.00450515	0.144463	1.88505	0.574329	0.629149
ENSG00000116604.19	MEF2D	protein_coding	0.62153	0.00450649	0.144463	26.862	42.5004	40.1756
ENSG00000130396.22	AFDN	protein_coding	0.597498	0.00450926	0.144476	92.9173	142.338	138.862
ENSG00000151090.20	THRB	protein_coding	1.08511	0.00451705	0.14465	2.59194	5.26468	5.75222
ENSG00000134323.13	MYCN	protein_coding	-5.68078	0.00452425	0.144653	0.549806	0	0
ENSG00000211897.9	IGHG3	IG_C_gene	-5.68078	0.00452425	0.144653	0.549806	0	0
ENSG00000272578.6	ENSG00000272578	transcribed_unprocessed_pseudogene	-5.68078	0.00452425	0.144653	0.549806	0	0
ENSG00000260604.3	ENSG00000260604	lncRNA	2.304	0.00453101	0.144794	0.235631	1.3401	1.07854
ENSG00000111110.12	PPM1H	protein_coding	0.600743	0.00455114	0.145361	49.9538	81.1718	70.3748
ENSG00000155016.18	CYP2U1	protein_coding	-1.04323	0.00455804	0.145506	5.34098	1.91443	3.23562
ENSG00000213676.13	ATF6B	protein_coding	0.600956	0.00456462	0.145617	47.2834	75.3328	68.1278
ENSG00000279726.2	ENSG00000279726	lncRNA	1.05625	0.00456697	0.145617	2.90612	7.46628	4.67368
ENSG00000060749.17	QSER1	protein_coding	-0.569932	0.00456867	0.145617	153.632	115.344	91.676
ENSG00000160396.9	HIPK4	protein_coding	2.30155	0.00458215	0.145971	0.235631	1.14866	1.2583
ENSG00000113504.21	SLC12A7	protein_coding	-0.574355	0.00458854	0.146098	63.9346	39.9159	45.9279
ENSG00000112210.12	RAB23	protein_coding	-0.655703	0.00459734	0.146258	24.6627	12.9224	18.3352
ENSG00000171475.14	WIPF2	protein_coding	-0.58202	0.00459855	0.146258	52.6243	28.7165	41.5238
ENSG00000242759.10	LINC00882	lncRNA	1.93018	0.00460199	0.146258	0.392719	1.3401	1.70769
ENSG00000030419.17	IKZF2	protein_coding	0.679364	0.00460384	0.146258	14.6091	24.9833	21.8405
ENSG00000206652.1	RNU1-1	snRNA	2.30033	0.0046079	0.146258	0.235631	1.05294	1.34818
ENSG00000183397.6	TEKTIP1	protein_coding	2.30033	0.0046079	0.146258	0.235631	1.05294	1.34818
ENSG00000167165.19	UGT1A6	protein_coding	-1.0006	0.00461774	0.146495	6.12641	2.87165	3.23562
ENSG00000114520.11	SNX4	protein_coding	-0.584562	0.00462556	0.146667	50.268	35.417	31.6372
ENSG00000198420.10	TCAF1	protein_coding	0.598452	0.00462967	0.146721	58.8293	96.4873	81.6995
ENSG00000277157.2	H4C4	protein_coding	-0.567682	0.00463397	0.146782	211.754	153.729	132.031
ENSG00000108506.14	INTS2	protein_coding	-0.570982	0.00464452	0.14704	96.7659	57.3372	72.8914
ENSG00000115657.14	ABCB6	protein_coding	-1.07874	0.00465001	0.147138	4.79117	1.62727	2.87611
ENSG00000269938.1	ENSG00000269938	lncRNA	1.92802	0.00465365	0.147177	0.392719	1.14866	1.88745
ENSG00000132561.14	MATN2	protein_coding	-0.642616	0.0046673	0.147461	26.3907	18.0914	15.7287
ENSG00000278588.2	H2BC10	protein_coding	-0.564052	0.00466748	0.147461	293.44	211.832	185.15
ENSG00000198856.13	OSTC	protein_coding	0.59724	0.00467017	0.147471	65.2699	107.017	90.5076
ENSG00000152256.14	PDK1	protein_coding	-0.570351	0.00469068	0.148042	97.2372	63.2719	67.6784
ENSG00000291019.1	AACSP1	lncRNA	-1.58091	0.00470266	0.148343	1.96359	0.670051	0.629149
ENSG00000186862.20	PDZD7	protein_coding	-1.20445	0.00471399	0.148624	3.53447	1.3401	1.70769
ENSG00000131462.9	TUBG1	protein_coding	-0.568734	0.00472127	0.14876	127.869	87.3937	85.025
ENSG00000228137.1	ENSG00000228137	lncRNA	0.949751	0.00472315	0.14876	4.16282	7.37056	8.71821
ENSG00000074842.8	MYDGF	protein_coding	-0.617517	0.00474463	0.14936	31.339	21.5373	19.3239
ENSG00000260316.2	ENSG00000260316	lncRNA	-1.54264	0.00475429	0.149531	2.04214	0.478608	0.898784
ENSG00000117868.18	ESYT2	protein_coding	0.581675	0.00475497	0.149531	265.871	429.311	366.524
ENSG00000182872.16	RBM10	protein_coding	0.5971	0.00476172	0.149667	53.4883	83.4692	78.374
ENSG00000177674.16	AGTRAP	protein_coding	-0.613225	0.00476697	0.149755	32.8313	21.3459	21.5708
ENSG00000166477.13	LEO1	protein_coding	-0.568174	0.00476978	0.149766	125.906	89.4996	80.3513
ENSG00000267254.8	ZNF790-AS1	lncRNA	0.862767	0.00478236	0.150074	5.89078	9.28499	12.1336
ENSG00000289161.2	ENSG00000289161	lncRNA	1.00355	0.00478489	0.150074	3.45593	6.31762	7.54979
ENSG00000133265.11	HSPBP1	protein_coding	-0.569664	0.00478693	0.150074	86.0054	54.7527	61.1173
ENSG00000272472.1	ENSG00000272472	lncRNA	-1.01528	0.00479072	0.150116	5.7337	3.06309	2.60647
ENSG00000128283.7	CDC42EP1	protein_coding	0.597374	0.00480581	0.150395	47.0477	64.3249	78.0145
ENSG00000134014.18	ELP3	protein_coding	0.648118	0.00480602	0.150395	18.1436	29.3865	27.5028
ENSG00000179632.10	MAF1	protein_coding	0.593227	0.00480702	0.150395	90.4824	139.466	133.559
ENSG00000067066.17	SP100	protein_coding	0.61127	0.00481161	0.150417	29.1397	30.0566	58.8704
ENSG00000159256.13	MORC3	protein_coding	-0.630104	0.00481261	0.150417	28.0401	19.6229	16.6275
ENSG00000236901.6	MIR600HG	lncRNA	-0.755226	0.00481715	0.150482	15.4731	10.6251	7.72954
ENSG00000023697.13	DERA	protein_coding	-0.652129	0.00482258	0.150575	24.6627	16.6555	14.7401
ENSG00000197302.11	KRBOX5	protein_coding	0.625811	0.00482545	0.150587	23.7202	37.9057	35.3222
ENSG00000124532.15	MRS2	protein_coding	-0.567917	0.00483413	0.150756	109.647	74.9499	72.9813
ENSG00000204673.11	AKT1S1	protein_coding	0.59522	0.00483577	0.150756	60.8714	102.901	81.0703
ENSG00000067225.21	PKM	protein_coding	-0.52498	0.0048491	0.151094	2212.42	1614.34	1460.79
ENSG00000171492.14	LRRC8D	protein_coding	0.611877	0.00485276	0.151132	28.6685	44.3191	43.3214
ENSG00000127995.17	CASD1	protein_coding	-0.6093	0.00485904	0.15125	33.8524	19.6229	24.7166
ENSG00000154127.10	UBASH3B	protein_coding	-2.12896	0.00487862	0.151655	1.2567	0.478608	0.0898784
ENSG00000113296.14	THBS4	protein_coding	3.24182	0.00487889	0.151655	0.0785438	0.957215	0.719027
ENSG00000117148.8	ACTL8	protein_coding	1.29565	0.00487948	0.151655	1.33524	3.44597	3.14574
ENSG00000145990.11	GFOD1	protein_coding	-0.597177	0.00488697	0.151811	39.429	22.7817	29.3004
ENSG00000112130.17	RNF8	protein_coding	-0.644831	0.00488951	0.151813	25.5267	16.5598	16.0882
ENSG00000276103.1	U4	snRNA	3.24033	0.00490518	0.152222	0.0785438	0.861494	0.808906
ENSG00000273702.1	ENSG00000273702	lncRNA	1.47266	0.00491041	0.152307	0.863981	2.87165	1.97732
ENSG00000198729.5	PPP1R14C	protein_coding	3.23884	0.00493158	0.152886	0.0785438	0.765772	0.898784
ENSG00000143537.14	ADAM15	protein_coding	0.583655	0.00493613	0.152941	201.072	290.611	312.058
ENSG00000014919.13	COX15	protein_coding	0.621049	0.00493834	0.152941	24.7413	41.5431	34.6032
ENSG00000173041.12	ZNF680	protein_coding	0.616553	0.00494134	0.152957	26.3122	42.7875	37.9287
ENSG00000213693.4	SEC14L1P1	processed_pseudogene	1.51571	0.00495335	0.153174	0.785438	1.91443	2.60647
ENSG00000160460.17	SPTBN4	protein_coding	1.51571	0.00495335	0.153174	0.785438	1.91443	2.60647
ENSG00000262470.2	TVP23CP2	processed_pseudogene	2.6201	0.00496839	0.153508	0.157088	1.24438	0.808906
ENSG00000090615.16	GOLGA3	protein_coding	0.589478	0.00496917	0.153508	119.072	169.044	189.284
ENSG00000270885.2	RASL10B	protein_coding	-1.12746	0.00497533	0.15362	4.16282	1.81871	1.97732
ENSG00000289562.2	ENSG00000289562	lncRNA	1.3163	0.00498002	0.153688	1.2567	2.77592	3.50526
ENSG00000076716.9	GPC4	protein_coding	-1.14484	0.00498379	0.153727	4.00573	1.62727	1.97732
ENSG00000261390.8	MAFTRR	lncRNA	2.61876	0.00499569	0.154016	0.157088	1.14866	0.898784
ENSG00000150527.18	MIA2	protein_coding	0.605295	0.00500851	0.154334	30.6321	45.6592	47.5457
ENSG00000184730.12	APOBR	protein_coding	2.61742	0.00502313	0.154663	0.157088	1.05294	0.988662
ENSG00000166831.9	RBPMS2	protein_coding	-1.15316	0.00502425	0.154663	3.92719	1.62727	1.88745
ENSG00000172939.9	OXSR1	protein_coding	0.591645	0.00503099	0.154786	70.3752	110.75	101.383
ENSG00000057593.14	F7	protein_coding	1.5131	0.00503332	0.154786	0.785438	1.62727	2.87611
ENSG00000266074.11	BAHCC1	protein_coding	-0.577585	0.00505108	0.15521	51.132	32.641	35.8615
ENSG00000169220.18	RGS14	protein_coding	-0.809189	0.00505241	0.15521	11.7816	6.60478	6.83076
ENSG00000135549.16	PKIB	protein_coding	-0.563315	0.00505469	0.15521	159.758	111.707	104.529
ENSG00000205592.16	MUC19	protein_coding	1.79592	0.00506743	0.155446	0.471263	1.24438	2.0672
ENSG00000234745.14	HLA-B	protein_coding	-0.580035	0.00506747	0.155446	48.8542	18.4743	46.7368
ENSG00000143183.18	TMCO1	protein_coding	-0.567631	0.00507026	0.155454	66.7622	46.2335	43.8607
ENSG00000167291.16	TBC1D16	protein_coding	0.590288	0.00509002	0.155982	76.4231	124.821	105.337
ENSG00000272325.2	NUDT3	protein_coding	0.589515	0.00510405	0.156267	83.2564	97.1573	153.333
[truncated: 59,229 more rows]

## Sheet: circFOXK2 PR
entry_id	gene_name	gene_type	logFC	PValue	FDR	MCF7_CTL_JY91.cpm	MCF7_si_circFOXK2_1_JY92.cpm	MCF7_si_circFOXK2_2_JY93.cpm
ENSG00000150093.20	ITGB1	protein_coding	-0.661675	0.000968555	0.0465119	150.097	58.5816	131.043
ENSG00000184992.13	BRI3BP	protein_coding	-0.675434	0.0007447	0.0378101	170.754	76.4815	137.244
ENSG00000167863.12	ATP5PD	protein_coding	-0.675475	0.000773613	0.038985	116.716	53.0297	93.0241
ENSG00000023287.13	RB1CC1	protein_coding	-0.660127	0.00104934	0.0491574	88.2832	41.3517	70.2849
ENSG00000156711.17	MAPK13	protein_coding	-0.658743	0.00104449	0.0490052	120.722	58.2944	94.5521
ENSG00000152137.8	HSPB8	protein_coding	-0.715894	0.000334011	0.0203086	246.47	107.4	192.609
ENSG00000102882.12	MAPK3	protein_coding	-0.687197	0.000658805	0.034654	73.3599	35.1298	55.9044
ENSG00000080822.17	CLDND1	protein_coding	-0.73297	0.00071586	0.0366784	34.3236	15.6983	25.5255
ENSG00000163069.13	SGCB	protein_coding	-0.875789	0.000902752	0.0441483	16.8084	5.83901	12.4032
ENSG00000100439.11	ABHD4	protein_coding	-0.978931	0.000590968	0.03188	12.9597	3.5417	9.52711
ENSG00000131871.15	SELENOS	protein_coding	-0.697098	0.000944334	0.0455991	42.3351	21.0587	31.0979
ENSG00000174840.9	PDE12	protein_coding	-0.699265	0.000619492	0.0331098	56.3159	27.9507	41.3441
ENSG00000143952.20	VPS54	protein_coding	-0.735971	0.000405412	0.0235732	47.6761	22.2074	34.9627
ENSG00000003249.15	DBNDD1	protein_coding	-0.737883	0.000234858	0.0154623	119.308	55.9014	87.0922
ENSG00000156802.13	ATAD2	protein_coding	-0.680743	0.000565523	0.0307785	392.012	203.408	285.634
ENSG00000179051.14	RCC2	protein_coding	-1.10347	2.21e-08	6.48e-06	338.131	68.3452	246.177
ENSG00000148110.17	MFSD14B	protein_coding	-0.816088	4.71e-05	0.00443931	101.95	41.7346	73.9699
ENSG00000196715.7	VKORC1L1	protein_coding	-0.670286	0.000896003	0.0439587	73.7526	39.1501	53.4776
ENSG00000157500.12	APPL1	protein_coding	-0.754521	0.00019577	0.0133779	61.6569	28.4293	44.5797
ENSG00000169299.14	PGM2	protein_coding	-0.771439	0.00015281	0.010943	58.4366	26.2277	42.153
ENSG00000157870.17	PRXL2B	protein_coding	-0.691723	0.000653085	0.0344436	60.086	31.0138	43.3214
ENSG00000138758.12	SEPTIN11	protein_coding	-0.708296	0.000410565	0.0237825	140.044	71.504	99.8549
ENSG00000131437.16	KIF3A	protein_coding	-0.875265	2.74e-05	0.00288463	47.6761	17.8999	33.974
ENSG00000173889.16	PHC3	protein_coding	-0.773854	0.000100042	0.00800705	282.522	129.415	200.968
ENSG00000148943.12	LIN7C	protein_coding	-0.671213	0.000882746	0.0434127	72.9672	39.8202	51.77
ENSG00000160991.17	ORAI2	protein_coding	-0.687848	0.000712591	0.0365721	59.222	31.5881	41.8833
ENSG00000069275.13	NUCKS1	protein_coding	-0.618493	0.00091331	0.044487	2116.05	1262.85	1493.69
ENSG00000099284.15	MACROH2A2	protein_coding	-0.800797	0.000399778	0.0234136	28.0401	12.3481	19.7732
ENSG00000187079.20	TEAD1	protein_coding	-0.732663	0.000282819	0.0177969	67.7833	33.7897	47.7254
ENSG00000155876.6	RRAGA	protein_coding	-0.746233	0.000286699	0.0179818	53.017	25.8448	37.2995
ENSG00000173599.15	PC	protein_coding	-0.743591	0.000307898	0.019004	52.2316	25.6534	36.6704
ENSG00000067167.8	TRAM1	protein_coding	-0.673679	0.000803579	0.0401973	111.139	61.6447	77.6549
ENSG00000169925.17	BRD3	protein_coding	-0.678552	0.000812714	0.040588	60.8714	33.5025	42.5125
ENSG00000124207.17	CSE1L	protein_coding	-0.66523	0.000685083	0.0354875	528.207	297.885	368.232
ENSG00000113595.15	TRIM23	protein_coding	-0.954833	3.22e-05	0.00325769	27.6474	9.28499	19.1441
ENSG00000115947.14	ORC4	protein_coding	-0.751319	0.000275683	0.0174195	51.132	25.3662	35.3222
ENSG00000135241.17	PNPLA8	protein_coding	-0.879626	1.2e-05	0.00142986	77.0514	30.5352	53.1181
ENSG00000172197.11	MBOAT1	protein_coding	-0.714987	0.000911864	0.0444519	35.5018	18.7614	24.4469
ENSG00000184916.9	JAG2	protein_coding	-0.741328	0.000345732	0.0208557	49.7182	25.2705	34.1538
ENSG00000121068.14	TBX2	protein_coding	-0.681592	0.000615723	0.0329829	290.769	162.822	199.71
ENSG00000173848.19	NET1	protein_coding	-0.682954	0.000680868	0.035419	106.113	59.3473	72.8015
ENSG00000182704.8	TSKU	protein_coding	-0.758986	0.000101143	0.00804257	567.007	281.134	388.904
ENSG00000158710.15	TAGLN2	protein_coding	-0.813296	3.46e-05	0.00343907	445.029	201.207	305.227
ENSG00000131263.13	RLIM	protein_coding	-0.903029	6.44e-06	0.000855055	106.034	40.5859	72.7116
ENSG00000196208.14	GREB1	protein_coding	-0.652362	0.000666754	0.0348961	997.427	585.911	683.256
ENSG00000197323.12	TRIM33	protein_coding	-0.675796	0.000558873	0.0304979	532.527	304.012	362.659
ENSG00000276293.5	PIP4K2B	protein_coding	-0.758662	0.000294923	0.0183886	45.0056	22.4946	30.6485
ENSG00000124249.7	KCNK15	protein_coding	-0.773507	0.000186004	0.0127819	50.4251	24.6004	34.3335
ENSG00000173744.18	AGFG1	protein_coding	-0.67218	0.000823042	0.0409701	115.616	66.4307	78.6436
ENSG00000182093.16	GET1	protein_coding	-0.7351	0.000898405	0.0439985	30.0037	15.6026	20.4024
ENSG00000175785.13	PRIMA1	protein_coding	-1.14862	0.000830636	0.0412141	7.14748	1.53154	4.85343
ENSG00000073111.14	MCM2	protein_coding	-0.745398	0.000152394	0.010926	426.021	219.681	288.51
ENSG00000022567.10	SLC45A4	protein_coding	-0.769211	0.000391508	0.0230715	34.2451	16.9427	23.1886
ENSG00000112183.15	RBM24	protein_coding	-0.965997	0.000134111	0.00990511	19.793	6.79623	13.3919
ENSG00000040608.14	RTN4R	protein_coding	-0.911568	0.00102358	0.0483483	14.0593	5.45613	9.43723
ENSG00000126603.9	GLIS2	protein_coding	-0.897188	5.82e-05	0.00527671	30.3964	12.2524	20.3125
ENSG00000112697.17	TMEM30A	protein_coding	-0.72086	0.000515071	0.0284371	48.6971	26.5149	32.536
ENSG00000198805.13	PNP	protein_coding	-0.7519	0.000175969	0.0122434	129.44	67.4837	86.1934
ENSG00000198668.14	CALM1	protein_coding	-0.662194	0.000663707	0.034852	653.091	391.98	433.394
ENSG00000108479.13	GALK1	protein_coding	-0.784057	0.000262613	0.0168251	36.9941	18.3785	24.5368
ENSG00000089902.10	RCOR1	protein_coding	-0.812906	4.93e-05	0.00460783	121.9	57.9115	80.8007
ENSG00000142864.15	SERBP1	protein_coding	-0.678385	0.000608802	0.0327843	359.73	211.449	238.088
ENSG00000101096.20	NFATC2	protein_coding	-1.10896	6.11e-05	0.00547809	15.0804	3.92458	9.9765
ENSG00000111247.15	RAD51AP1	protein_coding	-0.778973	0.000356577	0.0214218	32.9098	16.5598	21.7506
ENSG00000275052.5	PPP4R3B	protein_coding	-0.825965	3.62e-05	0.00355074	141.3	66.1436	93.2039
ENSG00000189057.11	FAM111B	protein_coding	-0.747968	0.000329423	0.0200896	47.4404	25.1748	31.2777
ENSG00000182022.18	CHST15	protein_coding	-0.785459	8.89e-05	0.00726332	119.622	59.9217	78.8234
ENSG00000173065.14	FAM222B	protein_coding	-0.703607	0.0010188	0.0483294	37.3083	21.2502	24.5368
ENSG00000149212.12	SESN3	protein_coding	-0.909175	0.000406138	0.023593	18.4578	7.46628	12.1336
ENSG00000176105.14	YES1	protein_coding	-0.80962	5.42e-05	0.00499152	102.343	49.488	67.229
ENSG00000164603.12	BMT2	protein_coding	-0.828037	7.31e-05	0.00628062	47.1263	22.1117	30.9182
ENSG00000067057.19	PFKP	protein_coding	-0.708855	0.00034895	0.0210291	333.026	189.146	218.315
ENSG00000160211.20	G6PD	protein_coding	-1.22882	1.82e-10	8.97e-08	744.595	147.507	487.68
ENSG00000288701.1	PRRC2B	protein_coding	-0.723429	0.000226246	0.0149826	488.071	271.562	319.608
ENSG00000177570.15	SAMD12	protein_coding	-0.674935	0.000946101	0.0456484	56.5515	33.7897	37.0299
ENSG00000170345.10	FOS	protein_coding	-0.839582	4.4e-05	0.00420441	54.4308	25.1748	35.5918
ENSG00000157240.4	FZD1	protein_coding	-0.99662	1.27e-06	0.000215368	55.5304	19.24	36.3109
ENSG00000239306.5	RBM14	protein_coding	-0.69807	0.000477319	0.0267386	215.446	124.821	140.75
ENSG00000109606.13	DHX15	protein_coding	-0.75531	0.000123676	0.00933716	428.928	228.104	280.061
ENSG00000110719.11	TCIRG1	protein_coding	-0.899861	2.83e-05	0.00295461	37.7796	15.794	24.6267
ENSG00000188483.8	IER5L	protein_coding	-0.788728	7.79e-05	0.00655707	189.762	96.7745	122.864
ENSG00000015171.21	ZMYND11	protein_coding	-0.7095	0.000393734	0.0231437	165.492	95.2429	107.135
ENSG00000182504.12	CEP97	protein_coding	-0.829223	6.99e-05	0.00609257	47.6761	22.7817	30.8283
ENSG00000167723.15	TRPV3	protein_coding	-0.913169	0.00089736	0.0439901	14.6091	6.03046	9.43723
ENSG00000164164.17	OTUD4	protein_coding	-0.787842	8.43e-05	0.00698105	122.685	62.889	79.1829
ENSG00000185090.15	MANEAL	protein_coding	-0.956393	3.5e-05	0.0034666	27.0191	10.3379	17.4364
ENSG00000113494.17	PRLR	protein_coding	-0.783255	8.19e-05	0.00682847	284.407	146.933	183.532
ENSG00000064205.11	CCN5	protein_coding	-0.802071	6.98e-05	0.00609257	65.7411	33.0239	42.3327
ENSG00000170085.18	SIMC1	protein_coding	-0.823172	0.000122468	0.00928031	38.0152	18.4743	24.4469
ENSG00000100036.13	SLC35E4	protein_coding	-1.13505	0.00100805	0.0479573	6.9904	1.81871	4.49392
ENSG00000061676.16	NCKAP1	protein_coding	-0.937499	2.36e-06	0.000367029	258.33	103.762	165.916
ENSG00000178950.18	GAK	protein_coding	-0.76203	0.000136845	0.0100461	181.907	97.8274	116.662
ENSG00000124783.14	SSR1	protein_coding	-0.688204	0.000499343	0.0277439	372.847	223.701	239.077
ENSG00000170006.13	TMEM154	protein_coding	-0.946185	0.000223115	0.0148812	18.8505	7.46628	12.0437
ENSG00000158615.10	PPP1R15B	protein_coding	-0.673045	0.000735825	0.0374818	274.275	168.853	175.173
ENSG00000242173.10	ARHGDIG	protein_coding	-0.878268	0.000713673	0.0365969	17.7509	7.94489	11.3247
ENSG00000178074.6	C2orf69	protein_coding	-0.7305	0.000394403	0.0231529	51.996	29.4822	33.1651
ENSG00000127124.16	HIVEP3	protein_coding	-0.880876	6.38e-05	0.0056632	31.8888	14.2625	20.3125
ENSG00000185344.15	ATP6V0A2	protein_coding	-0.709621	0.000443445	0.0251867	65.5055	38.3843	41.7036
ENSG00000143815.15	LBR	protein_coding	-0.867551	1.61e-05	0.00184757	72.2603	33.2154	45.9279
ENSG00000140526.18	ABHD2	protein_coding	-1.08569	5.08e-08	1.34e-05	130.932	40.203	83.0476
ENSG00000140545.16	MFGE8	protein_coding	-1.14034	7.2e-05	0.00620419	13.1954	3.5417	8.35869
ENSG00000120913.24	PDLIM2	protein_coding	-0.866595	0.000363117	0.0216907	21.9923	10.1465	13.9312
ENSG00000198018.7	ENTPD7	protein_coding	-0.73195	0.000560964	0.0305848	40.45	23.0689	25.6153
ENSG00000134222.16	PSRC1	protein_coding	-0.711433	0.000416075	0.0239999	76.9729	45.372	48.6242
ENSG00000119812.20	FAM98A	protein_coding	-1.01781	5.26e-07	0.000102655	63.4634	22.4946	40.0858
ENSG00000085831.16	TTC39A	protein_coding	-0.710808	0.000402535	0.0234543	108.626	64.2291	68.4873
ENSG00000139182.15	CLSTN3	protein_coding	-0.828076	0.000287638	0.0180077	27.2547	13.4967	17.1668
ENSG00000100030.15	MAPK1	protein_coding	-0.657461	0.00103472	0.0487132	168.791	107.782	106.236
ENSG00000183762.13	KREMEN1	protein_coding	-1.14672	5.12e-06	0.000706564	21.2854	5.74329	13.3919
ENSG00000185728.17	YTHDF3	protein_coding	-0.750426	0.000183449	0.0126774	116.323	65.2821	72.9813
ENSG00000112200.17	ZNF451	protein_coding	-0.689884	0.000573235	0.0311429	161.093	98.6889	101.023
ENSG00000131389.18	SLC6A6	protein_coding	-0.766233	0.000126351	0.00946902	172.011	94.3814	107.854
ENSG00000131941.8	RHPN2	protein_coding	-0.792871	7.95e-05	0.00668044	87.7334	46.2335	55.0056
ENSG00000132471.12	WBP2	protein_coding	-1.0318	4.35e-07	8.65e-05	59.8504	20.963	37.4793
ENSG00000100934.15	SEC23A	protein_coding	-0.712557	0.000383396	0.0227027	126.613	75.2371	79.2728
ENSG00000135622.13	SEMA4F	protein_coding	-0.986703	0.000931639	0.0451285	11.0747	4.21175	6.92064
ENSG00000161980.6	POLR3K	protein_coding	-0.671083	0.0010116	0.0480889	56.5515	35.7041	35.3222
ENSG00000102753.10	KPNA3	protein_coding	-0.788846	8.76e-05	0.00719817	82.3139	43.8405	51.4104
ENSG00000166734.20	GOLM2	protein_coding	-0.918193	7.6e-06	0.000984194	56.1588	24.3133	35.0526
ENSG00000182871.16	COL18A1	protein_coding	-0.712056	0.000411631	0.0238217	76.5016	45.6592	47.7254
ENSG00000108960.9	MMD	protein_coding	-0.994556	0.0003771	0.0223924	13.9808	5.26468	8.71821
ENSG00000182718.18	ANXA2	protein_coding	-0.804535	5.43e-05	0.00499152	224.321	117.067	139.761
ENSG00000107854.7	TNKS2	protein_coding	-1.04452	1.56e-07	3.5e-05	153.16	53.1254	95.2711
ENSG00000128011.5	LRFN1	protein_coding	-0.877763	0.000130019	0.00968468	27.1761	12.6352	16.8971
ENSG00000164542.13	MATCAP2	protein_coding	-1.03058	0.000202283	0.0137006	14.6091	5.16896	9.07772
ENSG00000115687.14	PASK	protein_coding	-0.77531	0.000210785	0.014198	45.8696	25.079	28.4915
ENSG00000086300.17	SNX10	protein_coding	-0.776662	0.0009627	0.0463034	24.0344	13.1138	14.9198
ENSG00000198576.4	ARC	protein_coding	-1.09914	0.00084502	0.0417923	8.40418	2.58448	5.21295
ENSG00000142949.17	PTPRF	protein_coding	-0.730283	0.000203666	0.0137639	447.778	262.086	277.724
ENSG00000164056.11	SPRY1	protein_coding	-0.855758	0.000936962	0.0452788	17.8294	8.61494	11.055
ENSG00000084444.14	FAM234B	protein_coding	-0.787525	8.11e-05	0.00678772	168.162	90.5526	104.259
ENSG00000008952.17	SEC62	protein_coding	-0.707745	0.000416278	0.0239999	137.216	82.9906	85.025
ENSG00000162337.12	LRP5	protein_coding	-0.729918	0.000258142	0.0166024	207.041	121.662	127.987
ENSG00000203485.14	INF2	protein_coding	-0.658185	0.0010464	0.0490573	132.582	86.1494	81.8792
ENSG00000132740.10	IGHMBP2	protein_coding	-0.710977	0.000696304	0.0359169	44.5343	26.8977	27.5028
ENSG00000215301.11	DDX3X	protein_coding	-0.768186	0.000100517	0.00801906	369.47	206.184	227.662
ENSG00000183044.12	ABAT	protein_coding	-0.890015	9.43e-06	0.001174	77.3656	35.7998	47.6356
ENSG00000089818.18	NECAP1	protein_coding	-0.879284	3.67e-05	0.00359081	40.293	18.9529	24.8064
ENSG00000100364.19	KIAA0930	protein_coding	-0.777215	0.000121367	0.00923111	63.0706	34.7469	38.8275
ENSG00000196924.19	FLNA	protein_coding	-0.814578	2.35e-05	0.00252904	826.359	431.034	508.622
ENSG00000112893.10	MAN2A1	protein_coding	-0.940413	2.48e-06	0.000382425	134.074	57.1457	82.5084
ENSG00000171241.9	SHCBP1	protein_coding	-0.790778	0.000162219	0.0114958	45.1627	24.409	27.7724
ENSG00000101138.12	CSTF1	protein_coding	-0.795956	7.04e-05	0.00613072	130.854	70.2596	80.4412
ENSG00000123136.15	DDX39A	protein_coding	-0.733258	0.000244902	0.0159181	182.143	107.4	111.719
ENSG00000133466.14	C1QTNF6	protein_coding	-0.894439	8.19e-06	0.00103625	89.6184	41.4474	54.9157
ENSG00000107443.16	CCNJ	protein_coding	-0.807297	0.000251941	0.0163526	31.1033	16.4641	19.0542
ENSG00000066629.19	EML1	protein_coding	-0.766346	0.00102681	0.0484356	24.6627	13.8796	15.0996
ENSG00000165527.8	ARF6	protein_coding	-0.70061	0.000465951	0.0262459	168.555	104.241	103.18
ENSG00000143320.9	CRABP2	protein_coding	-0.761472	0.000133476	0.00987014	251.733	143.008	153.962
ENSG00000139163.16	ETNK1	protein_coding	-0.737542	0.000252216	0.0163526	75.3235	44.3191	46.0177
ENSG00000105518.14	TMEM205	protein_coding	-0.663051	0.000991603	0.0473218	93.31	60.8789	56.9829
ENSG00000102265.12	TIMP1	protein_coding	-0.91567	0.000693232	0.0358187	15.7873	7.08339	9.61699
ENSG00000135828.11	RNASEL	protein_coding	-1.03295	0.000181143	0.0125322	14.9233	5.45613	9.07772
ENSG00000070950.10	RAD18	protein_coding	-0.741394	0.000225093	0.014948	95.8234	56.38	58.2412
ENSG00000155034.21	FBXL18	protein_coding	-0.826338	3.69e-05	0.00360272	118.758	61.7404	72.1724
ENSG00000113763.12	UNC5A	protein_coding	-1.25334	6.3e-05	0.00560776	10.2107	2.29732	6.20161
ENSG00000188647.13	PTAR1	protein_coding	-0.750215	0.000220487	0.0147219	60.2431	35.0341	36.5805
ENSG00000134333.15	LDHA	protein_coding	-0.718374	0.000174578	0.0121882	1019.89	620.563	619.172
ENSG00000127022.16	CANX	protein_coding	-0.620941	0.00102403	0.0483483	1473.17	1022.02	893.841
ENSG00000134317.18	GRHL1	protein_coding	-0.662047	0.00102417	0.0483483	82.471	54.2741	49.9724
ENSG00000156515.25	HK1	protein_coding	-0.746875	0.000180362	0.0124923	247.099	144.827	149.648
ENSG00000108039.18	XPNPEP1	protein_coding	-0.7514	0.000235692	0.0155005	56.7086	33.0239	34.3335
ENSG00000124126.14	PREX1	protein_coding	-0.882654	8.1e-06	0.00103074	331.298	158.802	200.519
ENSG00000122565.19	CBX3	protein_coding	-0.720064	0.000278157	0.0175578	339.152	206.758	205.013
ENSG00000143797.12	MBOAT2	protein_coding	-0.876555	4.49e-05	0.0042809	37.7796	18.2828	22.8291
ENSG00000095397.17	WHRN	protein_coding	-0.70449	0.000789911	0.0396757	44.0631	27.4721	26.604
ENSG00000104369.5	JPH1	protein_coding	-0.870844	4.79e-05	0.00450494	38.565	18.8571	23.2785
ENSG00000115159.17	GPD2	protein_coding	-1.10246	3.07e-08	8.71e-06	141.929	46.5207	85.5642
ENSG00000104765.16	BNIP3L	protein_coding	-1.25887	2.51e-10	1.18e-07	122.842	28.6207	73.88
ENSG00000205060.11	SLC35B4	protein_coding	-0.877641	1.85e-05	0.00206808	56.2373	27.3764	33.7943
ENSG00000129128.13	SPCS3	protein_coding	-0.85378	1.91e-05	0.00211803	154.181	78.013	92.5748
ENSG00000168234.13	TTC39C	protein_coding	-0.833087	7.32e-05	0.00628062	44.77	23.356	26.8736
ENSG00000152642.11	GPD1L	protein_coding	-0.937348	2.69e-06	0.000410096	129.676	57.6244	77.7448
ENSG00000170412.18	GPRC5C	protein_coding	-0.862111	5.83e-05	0.00527671	38.0937	19.0486	22.8291
ENSG00000186603.7	HPDL	protein_coding	-0.818393	0.000274472	0.0173949	28.8256	15.4112	17.2567
ENSG00000197183.15	NOL4L	protein_coding	-0.947552	3.57e-05	0.00351095	27.8045	12.1566	16.6275
ENSG00000152104.12	PTPN14	protein_coding	-0.758895	0.000226146	0.0149826	53.0956	31.0138	31.7271
ENSG00000136848.19	DAB2IP	protein_coding	-0.680048	0.000724874	0.0371079	97.8655	63.7505	58.421
ENSG00000128944.14	KNSTRN	protein_coding	-1.13776	5.67e-08	1.46e-05	48.6971	15.124	29.0307
ENSG00000100647.8	SUSD6	protein_coding	-0.984676	8.36e-06	0.00105304	32.4386	13.401	19.3239
ENSG00000197375.14	SLC22A5	protein_coding	-0.762	0.000142712	0.0103653	133.839	78.1088	79.7221
ENSG00000135250.17	SRPK2	protein_coding	-0.879203	1.1e-05	0.00133351	126.613	62.219	75.408
ENSG00000180773.15	SLC36A4	protein_coding	-0.894072	0.000976956	0.0467686	15.3946	7.37056	9.1676
ENSG00000133740.11	E2F5	protein_coding	-1.01203	3.51e-06	0.000508827	34.7163	13.6882	20.672
ENSG00000165215.6	CLDN3	protein_coding	-0.781092	9.16e-05	0.00744049	188.584	107.208	112.258
ENSG00000117394.24	SLC2A1	protein_coding	-0.797769	3.41e-05	0.00340401	845.21	469.323	503.049
ENSG00000163932.16	PRKCD	protein_coding	-0.742831	0.000214028	0.0143848	114.752	68.9195	68.2177
ENSG00000074410.14	CA12	protein_coding	-1.0699	6.82e-08	1.73e-05	242.465	86.9151	143.985
ENSG00000018408.15	WWTR1	protein_coding	-0.859487	0.000337638	0.020448	23.0133	11.678	13.6615
ENSG00000074800.16	ENO1	protein_coding	-0.706492	0.000132002	0.0097848	2571.13	1625.45	1525.78
ENSG00000180628.15	PCGF5	protein_coding	-0.857365	5.83e-05	0.00527671	39.7431	20.293	23.5481
ENSG00000163293.12	NIPAL1	protein_coding	-1.03436	0.000549155	0.0300749	11.0747	4.21175	6.56112
ENSG00000123908.12	AGO2	protein_coding	-0.709826	0.00029336	0.0183284	505.665	318.848	299.475
ENSG00000168078.10	PBK	protein_coding	-0.754222	0.000240919	0.015726	53.9596	32.0667	31.9068
ENSG00000069020.19	MAST4	protein_coding	-0.721268	0.00096708	0.0464776	32.1244	20.0058	18.9643
ENSG00000059758.8	CDK17	protein_coding	-0.816756	6.06e-05	0.00544425	59.1435	32.2582	34.8728
ENSG00000181744.9	DIPK2A	protein_coding	-0.806565	6.94e-05	0.00608315	61.7354	34.1726	36.4008
ENSG00000125841.13	NRSN2	protein_coding	-0.891027	5.55e-05	0.00507494	31.5746	15.4112	18.6048
ENSG00000165288.11	BRWD3	protein_coding	-0.743463	0.000450295	0.0255048	40.9998	24.8876	24.0874
ENSG00000182010.11	RTKN2	protein_coding	-0.813486	0.000540819	0.0296448	24.3486	13.401	14.2907
ENSG00000198160.15	MIER1	protein_coding	-0.764395	0.000730558	0.0373066	27.726	16.3684	16.268
ENSG00000106799.14	TGFBR1	protein_coding	-0.886187	4.57e-05	0.00433547	34.6378	17.1342	20.3125
ENSG00000092201.10	SUPT16H	protein_coding	-0.831074	3.01e-05	0.00310805	235.317	126.831	137.694
ENSG00000051523.12	CYBA	protein_coding	-0.728004	0.000269628	0.0171803	196.438	122.332	114.865
ENSG00000127946.17	HIP1	protein_coding	-0.671324	0.00085908	0.042385	88.9901	59.8259	51.9497
ENSG00000069482.7	GAL	protein_coding	-0.88349	3.58e-05	0.00351683	39.2719	19.6229	22.919
ENSG00000163960.12	UBXN7	protein_coding	-0.719715	0.000321555	0.0197099	173.268	109.314	101.113
ENSG00000144747.17	TMF1	protein_coding	-0.71572	0.000390537	0.0230586	69.6683	44.2233	40.625
ENSG00000088002.12	SULT2B1	protein_coding	-0.775923	0.000119868	0.00913981	66.7622	39.0544	38.9173
ENSG00000183258.12	DDX41	protein_coding	-0.774564	0.000104113	0.00822536	204.057	119.652	118.909
ENSG00000131165.16	CHMP1A	protein_coding	-0.734687	0.00023458	0.0154605	209.241	129.703	121.785
ENSG00000261609.8	GAN	protein_coding	-0.971252	1.01e-06	0.000178214	235.945	103.571	137.065
ENSG00000129480.14	DTD2	protein_coding	-0.814117	0.000574318	0.0311741	23.8773	13.3053	13.8413
ENSG00000163516.14	ANKZF1	protein_coding	-0.718619	0.000366932	0.0218972	72.3388	46.042	41.8833
ENSG00000157827.20	FMNL2	protein_coding	-0.904639	0.00025417	0.0164333	20.9712	10.2422	12.1336
ENSG00000149554.15	CHEK1	protein_coding	-0.838395	6.38e-05	0.0056632	45.5554	24.6004	26.3344
ENSG00000133065.11	SLC41A1	protein_coding	-1.03696	2.56e-07	5.42e-05	69.1971	27.3764	39.9959
ENSG00000169564.7	PCBP1	protein_coding	-1.26659	1.42e-10	7.3e-08	298.074	75.4286	172.207
ENSG00000165501.17	LRR1	protein_coding	-0.846485	8.99e-05	0.00733287	35.816	19.1443	20.672
ENSG00000196227.11	FAM217B	protein_coding	-0.847133	0.00017485	0.012191	28.6685	15.3154	16.5376
ENSG00000182247.11	UBE2E2	protein_coding	-0.965199	0.000898969	0.0439985	12.0172	5.3604	6.92064
ENSG00000130558.20	OLFM1	protein_coding	-0.870647	1.9e-05	0.00210854	59.8504	31.0138	34.4234
ENSG00000128595.17	CALU	protein_coding	-0.747755	0.000179776	0.0124658	215.838	132.957	124.122
ENSG00000159228.13	CBR1	protein_coding	-0.862226	6.49e-05	0.00574344	36.2872	19.0486	20.8518
ENSG00000143375.15	CGN	protein_coding	-1.03791	2.12e-07	4.56e-05	93.3885	37.2357	53.6574
ENSG00000121741.17	ZMYM2	protein_coding	-0.7095	0.000368403	0.0219636	277.417	179.956	159.354
ENSG00000100346.18	CACNA1I	protein_coding	-1.04709	2.67e-05	0.00282431	21.2854	8.32777	12.2235
ENSG00000188229.6	TUBB4B	protein_coding	-0.786743	4.82e-05	0.00452369	719.697	421.079	413.261
ENSG00000104763.20	ASAH1	protein_coding	-0.876348	2.36e-05	0.0025376	50.7393	26.132	29.1206
ENSG00000274750.3	H3C6	protein_coding	-0.800208	6.2e-05	0.00553784	165.727	95.2429	95.0914
ENSG00000116704.8	SLC35D1	protein_coding	-0.783914	0.000485422	0.0271429	28.6685	16.847	16.4477
ENSG00000143870.13	PDIA6	protein_coding	-0.744633	0.000185022	0.012746	273.568	169.619	156.928
ENSG00000117308.15	GALE	protein_coding	-0.733252	0.000569961	0.0309925	39.5075	24.8876	22.6494
ENSG00000110328.6	GALNT18	protein_coding	-1.09839	4.84e-06	0.000669575	24.5057	8.80638	14.021
ENSG00000167772.12	ANGPTL4	protein_coding	-1.02457	3.67e-07	7.44e-05	68.176	27.9507	39.0072
ENSG00000176014.13	TUBB6	protein_coding	-1.06622	8.96e-08	2.16e-05	123.942	47.4779	70.8242
ENSG00000167815.12	PRDX2	protein_coding	-0.779207	5.96e-05	0.00538295	667.465	396.67	381.174
ENSG00000204186.10	ZDBF2	protein_coding	-0.759311	0.000421338	0.0241778	36.2087	22.1117	20.672
ENSG00000080854.16	IGSF9B	protein_coding	-0.782586	0.000423262	0.0242654	30.0823	17.8042	17.1668
ENSG00000237330.3	RNF223	protein_coding	-0.779324	0.000110495	0.00862931	70.1396	41.7346	39.9959
ENSG00000151640.13	DPYSL4	protein_coding	-1.14283	2.82e-05	0.0029518	16.1015	5.3604	9.1676
ENSG00000165417.12	GTF2A1	protein_coding	-0.87932	1.18e-05	0.00140547	86.8694	44.9891	49.4331
ENSG00000116977.19	LGALS8	protein_coding	-1.05516	9.62e-07	0.00017142	38.565	15.124	21.9303
ENSG00000114978.18	MOB1A	protein_coding	-0.928752	3.03e-06	0.000451971	215.053	103.666	122.235
ENSG00000071073.13	MGAT4A	protein_coding	-0.917376	1.25e-05	0.00147708	45.7125	22.3988	25.9749
ENSG00000196372.13	ASB13	protein_coding	-0.779571	0.000135314	0.0099579	57.1799	34.1726	32.4461
ENSG00000115514.12	TXNDC9	protein_coding	-0.804198	9.68e-05	0.00781046	52.3102	30.248	29.6599
ENSG00000159263.16	SIM2	protein_coding	-1.13303	0.000517077	0.0285221	8.71836	2.96737	4.94331
ENSG00000128311.14	TST	protein_coding	-0.7423	0.00061324	0.0329363	34.4022	21.6331	19.5036
ENSG00000284946.1	ENSG00000284946	protein_coding	-0.873335	0.000935073	0.0452233	16.8084	8.80638	9.52711
ENSG00000141985.9	SH3GL1	protein_coding	-1.03869	2.29e-07	4.91e-05	72.2603	29.3865	40.8947
ENSG00000103365.15	GGA2	protein_coding	-0.688193	0.000585281	0.0316569	180.258	121.758	102.012
ENSG00000179750.16	APOBEC3B	protein_coding	-1.39012	1.21e-07	2.8e-05	19.8716	3.82886	11.2348
ENSG00000142875.21	PRKACB	protein_coding	-0.959932	0.000149856	0.0107589	19.7145	9.09354	11.1449
ENSG00000165572.8	KBTBD6	protein_coding	-0.798918	8.76e-05	0.00719817	58.9864	34.4597	33.3449
ENSG00000100744.15	GSKIP	protein_coding	-0.853257	2.66e-05	0.00281624	61.1071	33.1196	34.5133
ENSG00000182580.3	EPHB3	protein_coding	-0.880346	1.71e-05	0.00193679	56.8657	29.6737	32.0866
ENSG00000109501.15	WFS1	protein_coding	-0.807319	5.69e-05	0.00518802	105.013	60.7832	59.2299
ENSG00000163626.17	COX18	protein_coding	-0.859066	0.000200977	0.0136273	26.3122	14.1668	14.8299
ENSG00000198833.7	UBE2J1	protein_coding	-1.24922	5.49e-09	1.93e-06	42.0995	11.5823	23.7279
ENSG00000102781.14	KATNAL1	protein_coding	-1.01009	2.25e-05	0.00243514	24.5842	10.5294	13.8413
ENSG00000147533.19	GOLGA7	protein_coding	-0.80534	0.000226349	0.0149826	32.9098	19.1443	18.515
ENSG00000173218.15	VANGL1	protein_coding	-0.777098	0.000113556	0.00880104	76.4231	46.2335	42.9619
ENSG00000115808.13	STRN	protein_coding	-0.708771	0.00044983	0.025502	66.448	44.0319	37.2995
ENSG00000261578.1	ENSG00000261578	lncRNA	-0.788215	0.000119522	0.0091362	55.609	33.2154	31.1878
ENSG00000169783.13	LINGO1	protein_coding	-1.00054	8.99e-06	0.00112528	30.1608	13.2096	16.8971
ENSG00000198794.12	SCAMP5	protein_coding	-1.0619	3.61e-07	7.37e-05	49.6397	19.7186	27.7724
ENSG00000153944.12	MSI2	protein_coding	-0.832521	2.9e-05	0.00302099	240.58	135.637	134.548
ENSG00000155304.6	HSPA13	protein_coding	-1.01315	2.54e-06	0.000389247	38.2508	16.4641	21.3911
ENSG00000261226.1	ENSG00000261226	lncRNA	-1.0015	0.000165881	0.0116949	17.044	7.46628	9.52711
ENSG00000205208.5	C4orf46	protein_coding	-1.15048	2.07e-05	0.00227485	16.8084	5.74329	9.34735
ENSG00000177542.11	SLC25A22	protein_coding	-0.952638	4.84e-06	0.000669575	49.1684	23.4518	27.323
ENSG00000120896.14	SORBS3	protein_coding	-0.900559	0.000427076	0.0244383	18.772	9.66787	10.4259
ENSG00000144040.13	SFXN5	protein_coding	-0.997868	7.19e-05	0.00620419	20.4214	9.09354	11.3247
ENSG00000180488.17	MIGA1	protein_coding	-0.841259	0.000117921	0.00904767	33.0669	18.57	18.3352
ENSG00000235162.9	C12orf75	protein_coding	-1.11149	8.22e-05	0.00685139	13.9808	5.16896	7.72954
ENSG00000139324.12	TMTC3	protein_coding	-0.756379	0.000157281	0.0111717	151.825	95.913	83.8565
ENSG00000109062.12	NHERF1	protein_coding	-0.874386	5.93e-06	0.00079992	757.947	409.401	417.485
ENSG00000186106.11	ANKRD46	protein_coding	-0.799639	0.000137004	0.0100461	45.2412	27.0892	24.8963
ENSG00000135916.16	ITM2C	protein_coding	-0.951707	2.83e-05	0.00295576	28.747	13.8796	15.8186
ENSG00000164902.14	PHAX	protein_coding	-0.950172	3.49e-06	0.000507885	57.4155	27.855	31.5473
ENSG00000117000.9	RLF	protein_coding	-0.815503	5e-05	0.00466847	80.1932	47.095	44.0404
ENSG00000002834.19	LASP1	protein_coding	-1.33185	1.73e-11	1.23e-08	200.365	49.488	109.562
ENSG00000164742.16	ADCY1	protein_coding	-0.984284	2.42e-06	0.000375108	48.6971	22.5903	26.604
ENSG00000095015.6	MAP3K1	protein_coding	-1.0118	9.63e-07	0.00017142	53.8025	23.9304	29.3902
ENSG00000107560.12	RAB11FIP2	protein_coding	-0.834939	0.000197405	0.0134446	29.2968	16.847	15.9984
ENSG00000143816.8	WNT9A	protein_coding	-1.28416	0.000265402	0.0169624	6.75476	1.81871	3.68501
ENSG00000137075.18	RNF38	protein_coding	-0.959246	3.07e-06	0.000454005	55.5304	26.802	30.289
ENSG00000128872.10	TMOD2	protein_coding	-1.02957	1.18e-06	0.000203244	43.5133	18.8571	23.7279
ENSG00000168496.4	FEN1	protein_coding	-0.903246	5.9e-06	0.000797405	168.712	88.5424	91.8557
ENSG00000176720.6	BOK	protein_coding	-0.812047	0.000252655	0.0163526	30.3964	18.0914	16.5376
ENSG00000179348.13	GATA2	protein_coding	-1.13092	5.58e-05	0.00510328	14.3735	5.26468	7.81942
ENSG00000139793.21	MBNL2	protein_coding	-0.757527	0.000326705	0.0200035	42.8849	27.4721	23.2785
ENSG00000012660.14	ELOVL5	protein_coding	-1.17145	4.11e-09	1.47e-06	118.915	40.9688	64.5327
ENSG00000016391.11	CHDH	protein_coding	-0.922035	7.27e-06	0.000946841	55.2163	28.3336	29.9295
ENSG00000031691.7	CENPQ	protein_coding	-1.04417	3.11e-05	0.00318098	20.8926	8.9021	11.3247
ENSG00000151465.14	CDC123	protein_coding	-0.797193	7.05e-05	0.00613072	106.034	64.7077	57.3424
ENSG00000148488.17	ST8SIA6	protein_coding	-0.935155	6.52e-05	0.00574344	25.6053	12.9224	13.8413
ENSG00000119042.18	SATB2	protein_coding	-1.24303	9.63e-07	0.00017142	21.2854	6.41334	11.5044
ENSG00000125378.16	BMP4	protein_coding	-0.952636	1.33e-05	0.00155689	33.6167	16.5598	18.1554
ENSG00000179454.14	KLHL28	protein_coding	-0.941722	6.47e-06	0.000858095	48.2259	24.2175	25.9749
ENSG00000166619.15	BLCAP	protein_coding	-1.0259	2.91e-07	6.05e-05	96.6874	42.8832	52.0396
ENSG00000156642.17	NPTN	protein_coding	-0.892775	8.09e-06	0.00103074	117.58	63.3676	63.2744
ENSG00000161921.17	CXCL16	protein_coding	-0.864811	0.000123406	0.0093283	29.0612	16.2727	15.6388
ENSG00000103034.15	NDRG4	protein_coding	-1.20962	9.78e-05	0.00786685	10.3678	3.35025	5.57246
ENSG00000108175.19	ZMIZ1	protein_coding	-0.767628	0.000119676	0.00913657	214.267	136.69	115.044
ENSG00000100311.17	PDGFB	protein_coding	-0.987195	8.14e-07	0.000149206	94.4882	44.6062	50.6914
ENSG00000175305.18	CCNE2	protein_coding	-0.887669	2.07e-05	0.00227485	48.3044	26.3234	25.885
ENSG00000133026.14	MYH10	protein_coding	-0.959992	1.54e-06	0.000258034	122.136	60.1131	65.4315
ENSG00000130005.13	GAMT	protein_coding	-0.75705	0.00031432	0.0193419	44.1416	28.6207	23.638
ENSG00000170421.13	KRT8	protein_coding	-0.871114	2.83e-07	5.91e-05	16017.7	8938.57	8575.93
ENSG00000213551.7	DNAJC9	protein_coding	-0.745553	0.000202856	0.0137242	114.595	75.4286	61.2971
ENSG00000129055.13	ANAPC13	protein_coding	-1.18557	5.15e-08	1.35e-05	36.837	12.6352	19.6834
ENSG00000175984.16	DENND2C	protein_coding	-1.0557	0.000148529	0.0106864	14.5306	6.2219	7.72954
ENSG00000185630.20	PBX1	protein_coding	-0.939578	2.44e-06	0.000376574	162.271	83.182	86.0136
ENSG00000113583.8	C5orf15	protein_coding	-0.947568	5.76e-06	0.000782134	47.9902	24.3133	25.4356
ENSG00000138386.17	NAB1	protein_coding	-1.00762	1.53e-05	0.00177442	26.6263	12.3481	14.1109
ENSG00000179178.11	TMEM125	protein_coding	-1.08905	8.86e-05	0.00725608	14.7662	6.03046	7.81942
ENSG00000177679.16	SRRM3	protein_coding	-1.17934	2.29e-06	0.000359372	22.0708	7.75344	11.6842
ENSG00000179862.7	CITED4	protein_coding	-0.980181	0.000611421	0.0328675	12.8026	6.2219	6.74088
ENSG00000132825.7	PPP1R3D	protein_coding	-0.786463	0.000165571	0.0116949	46.8121	29.6737	24.6267
ENSG00000163083.6	INHBB	protein_coding	-1.19697	2.11e-09	8.35e-07	88.3617	30.5352	46.4671
ENSG00000198246.10	SLC29A3	protein_coding	-0.941986	2.8e-05	0.00293044	29.9252	15.4112	15.7287
ENSG00000162433.15	AK4	protein_coding	-0.694408	0.000520817	0.028651	180.258	128.458	94.3723
ENSG00000166225.9	FRS2	protein_coding	-0.832405	3.23e-05	0.00325859	120.015	72.0783	62.7351
ENSG00000213853.10	EMP2	protein_coding	-1.16426	3.9e-09	1.41e-06	297.681	110.175	155.4
ENSG00000188158.17	NHS	protein_coding	-1.29505	0.000578793	0.0313614	5.34098	1.53154	2.78623
ENSG00000076003.5	MCM6	protein_coding	-1.33873	1.29e-11	9.5e-09	230.447	61.9318	120.167
ENSG00000168461.13	RAB31	protein_coding	-0.957517	7.13e-06	0.00093103	40.6857	20.6758	21.2113
ENSG00000148803.12	FUOM	protein_coding	-1.10471	0.000442624	0.0251634	9.66088	3.92458	5.03319
ENSG00000137193.14	PIM1	protein_coding	-1.04601	0.000588333	0.0317939	10.5249	4.69035	5.48258
ENSG00000174672.16	BRSK2	protein_coding	-1.31786	7.69e-05	0.0065073	8.63981	2.39304	4.49392
ENSG00000150907.10	FOXO1	protein_coding	-1.35772	0.000126544	0.00947189	6.75476	1.72299	3.50526
ENSG00000130309.12	COLGALT1	protein_coding	-1.07222	7.3e-08	1.82e-05	145.542	62.9848	75.408
ENSG00000164402.14	SEPTIN8	protein_coding	-0.859988	1.82e-05	0.00203457	91.1108	53.2212	47.1862
ENSG00000004399.13	PLXND1	protein_coding	-0.912317	1.13e-05	0.0013655	50.0324	27.2806	25.885
ENSG00000109103.12	UNC119	protein_coding	-0.883095	1.09e-05	0.00131885	84.6702	48.0522	43.7708
ENSG00000112531.17	QKI	protein_coding	-0.924004	8.06e-06	0.00102963	51.8389	27.855	26.7838
ENSG00000146476.11	ARMT1	protein_coding	-0.906091	5.15e-06	0.000708842	252.597	139.083	130.503
ENSG00000198780.13	FAM169A	protein_coding	-1.16507	0.000108532	0.00850854	11.3103	4.21175	5.8421
ENSG00000144893.13	MED12L	protein_coding	-1.13998	4.38e-08	1.19e-05	51.5247	20.1015	26.604
ENSG00000115457.10	IGFBP2	protein_coding	-0.896914	7.65e-06	0.000987704	94.8023	52.934	48.8939
ENSG00000112167.11	SAYSD1	protein_coding	-0.963581	3.46e-06	0.000504957	50.8964	25.9405	26.2445
ENSG00000073169.15	SELENOO	protein_coding	-0.873151	1.59e-05	0.00183148	63.699	36.7571	32.8056
ENSG00000141424.13	SLC39A6	protein_coding	-0.924438	2.88e-06	0.000434798	339.309	182.828	174.724
ENSG00000154945.7	ANKRD40	protein_coding	-0.803709	6.69e-05	0.0058813	68.4902	43.2661	35.2323
ENSG00000111674.9	ENO2	protein_coding	-1.22797	3.43e-09	1.25e-06	53.4883	18.0914	27.5028
ENSG00000134780.10	DAGLA	protein_coding	-1.09118	0.000241445	0.0157436	11.5459	4.8818	5.93197
ENSG00000068305.19	MEF2A	protein_coding	-1.10654	1.72e-07	3.83e-05	44.6129	18.4743	22.919
ENSG00000165195.16	PIGA	protein_coding	-0.890583	0.000125523	0.00941856	26.0765	14.7411	13.3919
ENSG00000051341.15	POLQ	protein_coding	-1.03075	2.33e-07	4.96e-05	140.829	65.5692	72.2622
ENSG00000122042.10	UBL3	protein_coding	-1.18556	1.44e-09	5.93e-07	423.901	155.165	217.506
ENSG00000111057.11	KRT18	protein_coding	-0.936674	1.42e-07	3.23e-05	5760.16	3065.67	2952.95
ENSG00000077238.14	IL4R	protein_coding	-1.16705	2.16e-05	0.00236076	15.7873	5.93473	8.08906
ENSG00000113575.12	PPP2CA	protein_coding	-0.935491	2.76e-05	0.00289727	30.7892	16.4641	15.7287
ENSG00000160360.13	GPSM1	protein_coding	-1.16508	1.82e-07	4.01e-05	32.7528	12.4438	16.7174
ENSG00000104081.14	BMF	protein_coding	-0.984893	1.37e-05	0.00159396	29.4539	14.7411	15.0097
ENSG00000055118.17	KCNH2	protein_coding	-1.27907	5.34e-08	1.39e-05	27.883	8.71066	14.2008
ENSG00000186871.7	ERCC6L	protein_coding	-0.945015	6.51e-05	0.00574344	24.7413	13.1138	12.583
ENSG00000171320.15	ESCO2	protein_coding	-0.804087	0.000255215	0.0164661	31.4961	20.1015	15.9984
ENSG00000072682.20	P4HA2	protein_coding	-1.11155	2.67e-08	7.77e-06	95.1165	39.8202	48.1748
ENSG00000125968.9	ID1	protein_coding	-0.76094	0.000187309	0.0128464	58.5937	39.533	29.6599
ENSG00000170500.13	LONRF2	protein_coding	-0.803771	6.01e-05	0.00540647	122.528	78.3959	62.0161
ENSG00000143847.16	PPFIA4	protein_coding	-0.994221	1.65e-06	0.000274675	51.5247	25.6534	26.0647
ENSG00000135119.15	RNFT2	protein_coding	-0.724477	0.000624046	0.0333122	41.0784	29.0036	20.7619
ENSG00000148180.22	GSN	protein_coding	-0.9792	1.09e-06	0.000190579	72.5744	36.9485	36.6704
ENSG00000151929.10	BAG3	protein_coding	-0.987468	7.01e-07	0.000131607	176.645	88.9253	89.2493
ENSG00000148154.10	UGCG	protein_coding	-0.855044	1.86e-05	0.00206851	155.438	93.4242	78.4638
ENSG00000163904.13	SENP2	protein_coding	-0.767291	0.000134541	0.00992494	91.8962	61.6447	46.3773
ENSG00000135631.17	RAB11FIP5	protein_coding	-1.32874	6.89e-06	0.000907865	12.6455	3.63742	6.38137
ENSG00000178694.10	NSUN3	protein_coding	-0.826676	0.000124981	0.00938934	36.5229	22.7817	18.4251
ENSG00000109814.12	UGDH	protein_coding	-0.830771	3.55e-05	0.00350029	84.5131	52.4554	42.6024
ENSG00000101187.16	SLCO4A1	protein_coding	-1.20715	1.22e-08	3.87e-06	45.3198	16.3684	22.8291
ENSG00000094916.16	CBX5	protein_coding	-1.00898	1.89e-07	4.14e-05	668.093	328.325	335.606
ENSG00000175591.12	P2RY2	protein_coding	-0.936177	2.81e-06	0.000426779	121.664	66.1436	61.0274
ENSG00000064195.7	DLX3	protein_coding	-1.14573	0.000172968	0.0120896	10.7605	4.30747	5.3927
ENSG00000155380.13	SLC16A1	protein_coding	-0.727222	0.000393867	0.0231437	54.3523	38.48	27.2332
ENSG00000127334.11	DYRK2	protein_coding	-1.08126	5.56e-08	1.44e-05	152.846	67.8666	76.5764
ENSG00000198843.14	SELENOT	protein_coding	-1.35478	8.54e-12	6.7e-09	162.193	45.5634	81.1602
ENSG00000263731.1	ENSG00000263731	lncRNA	-0.924232	0.00012279	0.00929321	23.1704	12.8267	11.5943
ENSG00000164649.20	CDCA7L	protein_coding	-0.829933	6.98e-05	0.00609257	47.4404	29.6737	23.7279
ENSG00000169612.4	RAMAC	protein_coding	-0.708522	0.00107007	0.0499759	34.3236	24.8876	17.1668
ENSG00000166165.14	CKB	protein_coding	-1.00686	8.05e-07	0.000148343	60.086	29.7694	30.0194
ENSG00000173156.7	RHOD	protein_coding	-1.01162	3.77e-07	7.61e-05	161.565	79.5446	80.7108
ENSG00000069667.16	RORA	protein_coding	-1.1389	0.000274724	0.0173949	9.89652	4.0203	4.94331
ENSG00000100196.11	KDELR3	protein_coding	-1.26169	6.16e-07	0.000117934	21.5995	7.17911	10.7854
ENSG00000101311.17	FERMT1	protein_coding	-1.02191	0.000143942	0.010393	16.5727	8.04061	8.26881
ENSG00000164877.19	MICALL2	protein_coding	-1.03333	1.89e-06	0.000304497	36.5229	17.517	18.1554
ENSG00000106392.11	C1GALT1	protein_coding	-0.987877	0.00028603	0.0179621	15.5517	7.94489	7.72954
ENSG00000167695.15	TLCD3A	protein_coding	-1.12299	1.12e-07	2.65e-05	44.8485	18.8571	22.2898
ENSG00000165996.14	HACD1	protein_coding	-1.05637	0.00103154	0.0486212	8.87545	4.11603	4.40404
ENSG00000117528.14	ABCD3	protein_coding	-0.798469	0.000138947	0.0101684	45.4768	29.7694	22.5595
ENSG00000176788.9	BASP1	protein_coding	-1.09698	7.08e-07	0.0001326	33.3811	14.6454	16.5376
ENSG00000273611.5	ZNHIT3	protein_coding	-0.893739	0.000135829	0.00998386	25.2911	14.7411	12.4931
ENSG00000143502.16	SUSD4	protein_coding	-1.05935	0.000610359	0.0328393	10.0536	4.69035	4.94331
ENSG00000166845.15	C18orf54	protein_coding	-1.05942	9.84e-05	0.00789723	15.9444	7.46628	7.81942
ENSG00000169255.15	B3GALNT1	protein_coding	-1.31214	5.83e-10	2.6e-07	46.7335	14.6454	22.919
ENSG00000170485.17	NPAS2	protein_coding	-1.40336	6.17e-06	0.000824445	10.9961	2.87165	5.3927
ENSG00000164932.13	CTHRC1	protein_coding	-1.85638	0.000772117	0.0389417	2.19923	0.0957215	1.07854
ENSG00000110911.17	SLC11A2	protein_coding	-0.719217	0.000327282	0.0200188	162.271	117.833	79.3626
ENSG00000174945.14	AMZ1	protein_coding	-1.18045	2.99e-09	1.11e-06	136.588	53.6998	66.7797
ENSG00000084234.18	APLP2	protein_coding	-0.92025	3.59e-06	0.000515962	275.689	157.366	134.009
ENSG00000054116.12	TRAPPC3	protein_coding	-1.06821	8.7e-07	0.000158115	36.4443	17.0384	17.706
ENSG00000196083.11	IL1RAP	protein_coding	-1.2056	9.29e-06	0.00115872	16.6513	6.31762	8.08906
ENSG00000159346.13	ADIPOR1	protein_coding	-1.06465	7e-08	1.76e-05	327.763	154.207	159.175
ENSG00000011426.11	ANLN	protein_coding	-0.770249	0.000111565	0.00869069	246.549	169.714	119.448
ENSG00000198598.7	MMP17	protein_coding	-1.29227	1.7e-09	6.95e-07	42.178	13.9753	20.4024
ENSG00000185651.16	UBE2L3	protein_coding	-0.793275	7.95e-05	0.00668044	84.9058	57.05	40.9846
ENSG00000176171.12	BNIP3	protein_coding	-0.942188	1.74e-06	0.000285374	372.612	208.194	179.667
ENSG00000171345.13	KRT19	protein_coding	-0.984535	5.7e-08	1.46e-05	3777.33	1999.62	1818.42
ENSG00000165832.6	TRUB1	protein_coding	-0.943377	4.48e-06	0.000631417	55.2948	30.918	26.604
ENSG00000160233.8	LRRC3	protein_coding	-1.30838	4.92e-07	9.65e-05	20.0287	6.50906	9.61699
ENSG00000115364.14	MRPL19	protein_coding	-0.961964	1.5e-06	0.000251663	110.197	60.3046	52.8485
ENSG00000087253.13	LPCAT2	protein_coding	-1.25743	0.000107973	0.0084756	9.18962	3.25453	4.40404
ENSG00000137834.15	SMAD6	protein_coding	-0.994437	9.63e-07	0.00017142	63.0706	33.1196	30.1991
ENSG00000082213.18	C5orf22	protein_coding	-1.00467	9.26e-07	0.000166697	58.2009	30.1523	27.8623
ENSG00000186314.12	PRELID2	protein_coding	-1.3325	1.99e-09	7.95e-07	35.1091	11.008	16.8073
ENSG00000185567.7	AHNAK2	protein_coding	-1.24269	2.6e-09	9.94e-07	51.8389	18.9529	24.8064
ENSG00000006534.17	ALDH3B1	protein_coding	-1.23418	7.85e-06	0.0010108	15.7873	5.83901	7.54979
ENSG00000100219.17	XBP1	protein_coding	-1.02938	2.77e-08	7.96e-06	2280.91	1144.25	1090.67
ENSG00000163577.8	EIF5A2	protein_coding	-1.19055	1.07e-06	0.000187512	23.8773	9.47643	11.4146
ENSG00000085365.18	SCAMP1	protein_coding	-0.912687	4.72e-06	0.000660399	163.764	95.7215	78.2841
ENSG00000165474.8	GJB2	protein_coding	-1.42225	9.52e-05	0.00768727	6.20496	1.62727	2.96599
ENSG00000094804.12	CDC6	protein_coding	-1.27731	1.73e-10	8.59e-08	80.3503	27.855	38.3781
ENSG00000185920.19	PTCH1	protein_coding	-1.21451	3.91e-05	0.00379299	12.2528	4.69035	5.8421
ENSG00000128604.21	IRF5	protein_coding	-1.30453	1.5e-06	0.000251663	17.3582	5.74329	8.26881
ENSG00000174839.13	DENND6A	protein_coding	-0.852494	7.34e-05	0.00628398	37.3868	23.7389	17.706
ENSG00000165410.15	CFL2	protein_coding	-0.933665	3.22e-05	0.00325769	30.0037	17.2299	14.2008
ENSG00000107779.15	BMPR1A	protein_coding	-0.827558	3.88e-05	0.00377417	77.6798	50.8281	36.7603
ENSG00000166033.13	HTRA1	protein_coding	-1.1219	7.86e-06	0.0010108	21.2854	9.47643	10.0664
ENSG00000164638.11	SLC29A4	protein_coding	-1.05266	0.000112481	0.00873178	15.7873	7.75344	7.45991
ENSG00000145780.8	FEM1C	protein_coding	-1.05292	1.92e-07	4.18e-05	66.2124	32.5453	31.2777
ENSG00000068615.20	REEP1	protein_coding	-1.27493	0.000378623	0.0224417	6.2835	2.20159	2.96599
ENSG00000107679.15	PLEKHA1	protein_coding	-1.0373	8.48e-07	0.000154581	45.7125	22.9732	21.5708
ENSG00000057704.13	TMCC3	protein_coding	-1.67139	0.000750565	0.0380427	2.67049	0.382886	1.2583
ENSG00000145284.12	SCD5	protein_coding	-1.12396	7.52e-05	0.00638213	13.7452	6.12618	6.47125
ENSG00000170860.4	LSM3	protein_coding	-1.19932	1.88e-08	5.69e-06	43.042	17.2299	20.2226
ENSG00000177706.9	FAM20C	protein_coding	-1.32816	4.49e-06	0.000631417	13.5881	4.40319	6.38137
ENSG00000121753.13	ADGRB2	protein_coding	-1.40523	0.000361647	0.0216239	4.79117	1.3401	2.24696
ENSG00000104331.9	BPNT2	protein_coding	-1.43609	4.69e-13	5.05e-10	141.929	38.2886	66.51
ENSG00000080709.17	KCNN2	protein_coding	-1.26571	0.000295224	0.0183886	6.91185	2.48876	3.23562
ENSG00000171604.12	CXXC5	protein_coding	-1.09529	3.67e-08	1.01e-05	158.973	74.4713	74.3294
ENSG00000196154.12	S100A4	protein_coding	-1.10916	0.000332654	0.0202463	10.2107	4.69035	4.76356
ENSG00000110880.11	CORO1C	protein_coding	-1.29077	8.75e-11	4.96e-08	122.921	43.1704	57.2525
ENSG00000154153.15	RETREG1	protein_coding	-1.39412	0.000460823	0.0260289	4.63408	1.3401	2.15708
ENSG00000135083.17	CCNJL	protein_coding	-1.4384	0.000218432	0.0146322	5.0268	1.3401	2.33684
ENSG00000151553.16	FHIP2A	protein_coding	-1.18293	3.04e-09	1.12e-06	104.463	43.4576	48.5343
ENSG00000165476.14	REEP3	protein_coding	-1.38198	4.1e-12	3.64e-09	101.164	30.6309	46.9165
ENSG00000085491.17	SLC25A24	protein_coding	-1.22234	8.13e-10	3.48e-07	129.283	50.8281	59.9489
ENSG00000011405.14	PIK3C2A	protein_coding	-1.07855	5.98e-08	1.52e-05	155.674	75.4286	71.9926
ENSG00000166908.18	PIP4K2C	protein_coding	-0.835856	3.08e-05	0.00316022	99.0437	65.2821	45.7481
ENSG00000148344.11	PTGES	protein_coding	-1.0356	9.06e-05	0.00736998	17.5153	8.99782	8.08906
ENSG00000056736.10	IL17RB	protein_coding	-1.1902	1.36e-05	0.00158693	16.18	6.70051	7.45991
ENSG00000120948.19	TARDBP	protein_coding	-0.862257	1.58e-05	0.00182198	152.925	97.8274	70.4647
ENSG00000185900.11	POMK	protein_coding	-1.16597	2.02e-08	6.04e-06	52.7029	22.686	24.2672
ENSG00000144827.9	ABHD10	protein_coding	-1.02408	4.71e-06	0.000659224	31.2604	16.3684	14.3805
ENSG00000278716.1	ENSG00000278716	lncRNA	-1.12727	0.000757935	0.0383211	8.01146	3.63742	3.68501
ENSG00000102218.6	RP2	protein_coding	-1.32779	1.33e-05	0.00155689	11.3888	3.82886	5.21295
ENSG00000206503.14	HLA-A	protein_coding	-1.46957	1.83e-13	2.38e-10	89.3828	23.6432	40.8048
ENSG00000012232.10	EXTL3	protein_coding	-1.16567	3.19e-08	8.89e-06	46.8906	20.4844	21.3012
ENSG00000291097.1	HLA-L	lncRNA	-1.27612	0.00091161	0.0444519	4.94826	1.81871	2.24696
ENSG00000148671.14	ADIRF	protein_coding	-1.03277	6.18e-05	0.00552635	19.0076	9.95504	8.62833
ENSG00000171016.13	PYGO1	protein_coding	-1.35645	0.000986385	0.0471463	4.16282	1.3401	1.88745
ENSG00000035862.13	TIMP2	protein_coding	-1.356	1.12e-08	3.61e-06	27.5689	8.99782	12.4931
ENSG00000214063.12	TSPAN4	protein_coding	-0.957908	0.000230978	0.015256	18.0651	10.4336	8.17893
ENSG00000114859.16	CLCN2	protein_coding	-1.06942	2.22e-05	0.00241949	20.657	10.3379	9.34735
ENSG00000177076.6	ACER2	protein_coding	-0.986683	0.000335009	0.02032	14.9233	8.32777	6.74088
ENSG00000125821.13	DTD1	protein_coding	-1.34637	1.21e-07	2.81e-05	21.7566	7.27484	9.79675
ENSG00000175920.18	DOK7	protein_coding	-1.3873	4.97e-07	9.71e-05	16.5727	5.16896	7.45991
ENSG00000176853.16	FAM91A1	protein_coding	-1.2472	2.48e-10	1.18e-07	337.346	132.383	151.805
ENSG00000110422.12	HIPK3	protein_coding	-1.28287	9.22e-11	5.13e-08	211.361	78.6831	95.0015
ENSG00000224531.6	SMIM13	protein_coding	-0.866862	2.74e-05	0.00288433	52.0745	33.7897	23.3684
ENSG00000176595.4	KBTBD11	protein_coding	-1.17138	7.53e-05	0.00638213	12.0172	5.26468	5.3927
ENSG00000128989.11	ARPP19	protein_coding	-1.46899	1.83e-14	3.12e-11	857.07	234.518	384.59
ENSG00000176407.18	KCMF1	protein_coding	-1.05745	1.34e-07	3.06e-05	77.5227	39.7244	34.7829
ENSG00000101974.15	ATP11C	protein_coding	-1.1888	2.89e-09	1.09e-06	79.9576	34.2683	35.8615
ENSG00000266036.1	SLC9A3R1-AS1	lncRNA	-1.18221	0.000234404	0.0154605	9.26817	4.0203	4.13441
ENSG00000046653.15	GPM6B	protein_coding	-1.35542	0.000628329	0.0335116	4.63408	1.53154	2.0672
ENSG00000164778.4	EN2	protein_coding	-1.21491	1.62e-05	0.00184757	14.5306	6.03046	6.47125
ENSG00000095139.15	ARCN1	protein_coding	-1.25025	2.73e-10	1.27e-07	215.995	85.575	95.9901
ENSG00000133657.17	ATP13A3	protein_coding	-1.02415	1.95e-07	4.21e-05	379.445	204.557	168.612
ENSG00000132334.17	PTPRE	protein_coding	-1.29972	0.000299408	0.0185925	6.2835	2.29732	2.78623
ENSG00000164128.7	NPY1R	protein_coding	-1.05672	5.88e-08	1.5e-05	539.282	279.698	238.807
ENSG00000184986.12	TMEM121	protein_coding	-1.31216	1.16e-07	2.71e-05	23.5631	8.51921	10.4259
ENSG00000136867.11	SLC31A2	protein_coding	-1.18786	0.000420027	0.0241478	7.93292	3.44597	3.50526
ENSG00000105649.10	RAB3A	protein_coding	-1.239	7.12e-06	0.00093103	15.8658	6.41334	7.01052
ENSG00000067208.17	EVI5	protein_coding	-0.965074	3.56e-05	0.00350504	26.1551	15.3154	11.5044
ENSG00000171791.14	BCL2	protein_coding	-1.36294	5.46e-12	4.52e-09	228.877	77.2473	100.664
ENSG00000100632.11	ERH	protein_coding	-1.09063	4.35e-08	1.18e-05	141.457	70.9296	61.9262
ENSG00000101265.16	RASSF2	protein_coding	-1.4571	2.08e-05	0.00227992	8.01146	2.29732	3.50526
ENSG00000179387.10	ELMOD2	protein_coding	-1.24066	8.54e-09	2.83e-06	40.293	16.4641	17.6162
ENSG00000204950.4	LRRC10B	protein_coding	-1.32902	0.00103533	0.0487132	4.31991	1.53154	1.88745
ENSG00000170100.14	ZNF778	protein_coding	-0.978971	1.08e-06	0.000188504	76.9729	44.7977	33.3449
ENSG00000105339.11	DENND3	protein_coding	-1.65932	6.88e-05	0.00603717	4.39845	0.861494	1.88745
ENSG00000134852.15	CLOCK	protein_coding	-1.11647	2.01e-08	6.04e-06	151.275	74.6628	64.8922
ENSG00000134697.13	GNL2	protein_coding	-1.38048	6.82e-12	5.43e-09	74.6166	25.2705	31.9967
ENSG00000123091.5	RNF11	protein_coding	-0.887445	9.95e-06	0.00122791	80.8215	52.8383	34.6032
ENSG00000092096.19	SLC22A17	protein_coding	-1.13839	0.000735013	0.0374716	7.77583	3.73314	3.3255
ENSG00000198934.5	MAGEE1	protein_coding	-1.15453	0.00103588	0.0487132	6.51913	3.06309	2.78623
ENSG00000103490.14	PYCARD	protein_coding	-1.26618	6.39e-09	2.2e-06	37.2297	15.0283	15.9085
ENSG00000022267.19	FHL1	protein_coding	-1.28626	0.000433147	0.0247395	5.89078	2.29732	2.5166
ENSG00000041515.16	MYO16	protein_coding	-1.37833	0.000103033	0.00816104	6.75476	2.29732	2.87611
ENSG00000100697.17	DICER1	protein_coding	-1.05143	8.26e-08	2e-05	427.278	230.88	181.464
ENSG00000147394.20	ZNF185	protein_coding	-0.989723	1.2e-06	0.000206789	60.5572	35.417	25.6153
ENSG00000118402.6	ELOVL4	protein_coding	-1.68479	5.07e-05	0.00471583	4.477	0.861494	1.88745
ENSG00000170113.16	NIPA1	protein_coding	-1.34328	1.52e-10	7.73e-08	50.9749	18.6657	21.4809
ENSG00000130829.18	DUSP9	protein_coding	-1.41752	1.02e-08	3.3e-06	24.3486	7.94489	10.2461
ENSG00000112149.10	CD83	protein_coding	-1.45376	0.000142925	0.0103685	5.34098	1.62727	2.24696
ENSG00000099246.18	RAB18	protein_coding	-1.21883	1.13e-09	4.74e-07	80.9786	35.5127	34.0639
ENSG00000135387.21	CAPRIN1	protein_coding	-1.23526	3.03e-10	1.4e-07	403.401	173.543	169.151
ENSG00000139921.13	TMX1	protein_coding	-1.44387	4.7e-13	5.05e-10	91.1108	28.8122	38.1084
ENSG00000105472.14	CLEC11A	protein_coding	-1.5506	0.000236707	0.0155506	4.08428	1.05294	1.70769
ENSG00000227051.7	C14orf132	protein_coding	-1.62587	4.73e-16	1.38e-12	83.0993	19.0486	34.6931
ENSG00000158435.8	CNOT11	protein_coding	-1.06288	9.39e-08	2.24e-05	152.139	82.3205	63.3643
ENSG00000187266.14	EPOR	protein_coding	-1.16619	1.76e-07	3.88e-05	32.8313	15.6026	13.6615
ENSG00000180776.17	ZDHHC20	protein_coding	-1.76099	3.96e-19	2.2e-15	292.811	51.1153	121.516
ENSG00000174684.7	B4GAT1	protein_coding	-1.35242	7.46e-11	4.31e-08	55.4519	20.4844	22.919
ENSG00000169635.10	HIC2	protein_coding	-1.26602	2.06e-06	0.000327691	18.3007	7.65772	7.54979
ENSG00000172731.15	LRRC20	protein_coding	-1.24574	3.21e-05	0.00325769	11.7816	5.07324	4.85343
ENSG00000160182.3	TFF1	protein_coding	-1.29577	3.48e-11	2.27e-08	442.908	178.521	182.273
ENSG00000077348.10	EXOSC5	protein_coding	-1.23324	5.9e-09	2.04e-06	45.7125	20.1015	18.7846
ENSG00000188176.12	SMTNL2	protein_coding	-1.05527	4.79e-06	0.000665991	28.0401	15.5069	11.5044
ENSG00000127824.15	TUBA4A	protein_coding	-1.43155	0.000187363	0.0128464	5.26243	1.72299	2.15708
ENSG00000106789.13	CORO2A	protein_coding	-1.30671	0.000132282	0.00979367	7.69729	3.06309	3.14574
ENSG00000166289.6	PLEKHF1	protein_coding	-1.37616	3.2e-05	0.00325134	9.03253	3.25453	3.68501
ENSG00000144647.7	POMGNT2	protein_coding	-1.58353	1.23e-09	5.09e-07	21.5995	5.55185	8.80808
ENSG00000151136.15	ABTB3	protein_coding	-1.36236	0.000239646	0.0156763	5.7337	2.10587	2.33684
ENSG00000110092.4	CCND1	protein_coding	-1.52478	5.57e-16	1.55e-12	1439.86	415.527	585.198
ENSG00000185818.8	NAT8L	protein_coding	-1.5834	1.57e-12	1.48e-09	36.5229	9.47643	14.8299
ENSG00000167693.17	NXN	protein_coding	-1.25304	0.00048824	0.0272382	6.20496	2.6802	2.5166
ENSG00000213513.3	IMPDH1P5	processed_pseudogene	-1.43336	0.00079669	0.039918	3.7701	1.24438	1.52793
ENSG00000168243.11	GNG4	protein_coding	-1.7561	7.06e-05	0.00613072	3.7701	0.670051	1.52793
ENSG00000133195.12	SLC39A11	protein_coding	-1.39587	1.09e-09	4.61e-07	31.8102	11.2951	12.8526
ENSG00000165300.8	SLITRK5	protein_coding	-1.44821	0.00012238	0.00928031	5.57661	1.81871	2.24696
ENSG00000106682.16	EIF4H	protein_coding	-1.6701	1.04e-17	3.97e-14	500.245	112.856	201.418
ENSG00000180739.15	S1PR5	protein_coding	-1.08624	0.000666826	0.0348961	9.18962	4.97752	3.68501
ENSG00000143412.10	ANXA9	protein_coding	-1.35715	2.37e-11	1.59e-08	67.7833	25.8448	27.0534
ENSG00000183186.8	C2CD4C	protein_coding	-1.17499	0.000243799	0.0158632	9.34671	4.59463	3.68501
ENSG00000182481.10	KPNA2	protein_coding	-1.0831	2.05e-08	6.09e-06	715.063	393.224	281.859
ENSG00000186767.7	SPIN4	protein_coding	-1.33192	3.34e-06	0.000489835	14.1379	5.64757	5.57246
ENSG00000152076.19	CCDC74B	protein_coding	-1.40155	0.000374416	0.0222571	4.79117	1.72299	1.88745
ENSG00000162552.15	WNT4	protein_coding	-1.74955	0.000657807	0.0346514	2.5134	0.478608	0.988662
ENSG00000140807.7	NKD1	protein_coding	-1.54806	8.41e-05	0.00697684	5.0268	1.43582	1.97732
ENSG00000129295.10	DNAAF11	protein_coding	-1.71052	0.000518564	0.0285784	2.74903	0.574329	1.07854
ENSG00000266094.8	RASSF5	protein_coding	-2.17667	3.17e-05	0.00323563	2.74903	0.0957215	1.07854
ENSG00000183145.9	RIPPLY3	protein_coding	-1.276	0.000453913	0.0256622	5.96933	2.58448	2.33684
ENSG00000163412.13	EIF4E3	protein_coding	-1.42203	1.98e-05	0.00218583	8.95399	3.15881	3.50526
ENSG00000138623.10	SEMA7A	protein_coding	-1.41476	8.74e-05	0.00719817	6.44059	2.29732	2.5166
ENSG00000163132.8	MSX1	protein_coding	-1.71858	0.000217104	0.0145755	3.22029	0.670051	1.2583
ENSG00000177125.6	ZBTB34	protein_coding	-0.983041	3.52e-06	0.000509587	43.042	26.802	16.8073
ENSG00000176845.13	METRNL	protein_coding	-1.36519	9.62e-11	5.26e-08	49.0899	18.9529	19.1441
ENSG00000159167.12	STC1	protein_coding	-1.49446	4.11e-11	2.57e-08	34.1665	10.9123	13.302
ENSG00000168280.18	KIF5C	protein_coding	-1.3757	3.7e-05	0.00360909	8.7969	3.35025	3.41538
ENSG00000124171.9	PARD6B	protein_coding	-1.52525	1.41e-15	3.61e-12	954.7	293.099	370.209
ENSG00000141574.8	SECTM1	protein_coding	-1.57078	5.68e-09	1.98e-06	19.2432	5.45613	7.45991
ENSG00000124380.11	SNRNP27	protein_coding	-1.09305	7.1e-05	0.00615942	15.3946	8.51921	5.93197
ENSG00000117505.13	DR1	protein_coding	-1.28382	1.37e-10	7.16e-08	83.3349	36.3742	32.0866
ENSG00000081277.13	PKP1	protein_coding	-0.938493	3.03e-06	0.000451971	73.2028	48.3394	28.1319
ENSG00000237515.10	SHISA9	protein_coding	-1.33893	7.79e-08	1.9e-05	23.249	9.47643	8.89796
ENSG00000084628.10	NKAIN1	protein_coding	-1.53396	0.000135081	0.00995277	4.71263	1.43582	1.79757
ENSG00000198053.12	SIRPA	protein_coding	-1.50806	8.1e-05	0.00678391	5.41952	1.72299	2.0672
ENSG00000171227.7	TMEM37	protein_coding	-1.45368	8.16e-06	0.00103509	9.66088	3.35025	3.68501
ENSG00000253368.4	TRNP1	protein_coding	-1.83307	0.00021227	0.0142823	2.82758	0.478608	1.07854
ENSG00000164362.21	TERT	protein_coding	-1.4111	7.52e-08	1.87e-05	20.1072	7.46628	7.63966
ENSG00000157470.12	FAM81A	protein_coding	-1.35897	0.000153021	0.0109453	6.44059	2.58448	2.42672
ENSG00000162892.16	IL24	protein_coding	-1.73488	2.52e-09	9.69e-07	15.0804	3.35025	5.66234
ENSG00000165244.7	ZNF367	protein_coding	-1.51074	5.23e-12	4.38e-09	39.1933	12.8267	14.6502
ENSG00000105711.14	SCN1B	protein_coding	-1.56183	0.000282751	0.0177969	3.84864	1.14866	1.43805
ENSG00000279801.1	ENSG00000279801	TEC	-1.66899	0.000124433	0.00935966	3.84864	0.957215	1.43805
ENSG00000169856.9	ONECUT1	protein_coding	-1.46517	6.3e-10	2.73e-07	28.6685	10.0508	10.6955
ENSG00000164309.15	CMYA5	protein_coding	-1.53679	7.37e-09	2.49e-06	20.0287	6.31762	7.45991
ENSG00000030066.14	NUP160	protein_coding	-1.31066	3.33e-11	2.2e-08	254.717	110.654	94.7318
ENSG00000165716.11	DIPK1B	protein_coding	-1.42203	2.87e-08	8.18e-06	21.7566	8.13633	8.08906
ENSG00000122707.12	RECK	protein_coding	-1.92908	0.000168266	0.0118149	2.67049	0.382886	0.988662
ENSG00000121644.19	DESI2	protein_coding	-1.52913	7.17e-13	7.32e-10	47.4404	15.3154	17.5263
ENSG00000171310.11	CHST11	protein_coding	-1.37151	2.08e-05	0.00227992	9.73943	3.92458	3.59514
ENSG00000108370.17	RGS9	protein_coding	-1.46792	0.000254919	0.0164643	4.63408	1.62727	1.70769
ENSG00000171385.11	KCND3	protein_coding	-1.59416	8.97e-05	0.00731932	4.63408	1.3401	1.70769
ENSG00000069702.11	TGFBR3	protein_coding	-1.60869	0.000105999	0.0083313	4.39845	1.24438	1.61781
ENSG00000118242.17	MREG	protein_coding	-1.3062	4.53e-11	2.8e-08	173.11	76.4815	63.544
ENSG00000072832.15	CRMP1	protein_coding	-1.3975	0.000129469	0.00965543	6.12641	2.39304	2.24696
ENSG00000158985.14	CDC42SE2	protein_coding	-1.19467	2.38e-09	9.23e-07	82.3924	41.926	30.1093
ENSG00000125089.18	SH3TC1	protein_coding	-1.45884	9e-09	2.96e-06	22.6992	8.23205	8.26881
ENSG00000053524.13	MCF2L2	protein_coding	-1.82012	7.2e-05	0.00620419	3.45593	0.670051	1.2583
ENSG00000119771.15	KLHL29	protein_coding	-1.46573	4.39e-05	0.00420314	6.67622	2.39304	2.42672
ENSG00000116747.13	RO60	protein_coding	-1.41258	9.6e-13	9.48e-10	196.045	76.0986	71.1837
ENSG00000167971.16	CASKIN1	protein_coding	-1.51215	1.65e-10	8.3e-08	29.2183	9.85932	10.6057
ENSG00000178038.17	ALS2CL	protein_coding	-1.56993	1.49e-08	4.66e-06	17.2011	5.3604	6.20161
ENSG00000104660.19	LEPROTL1	protein_coding	-1.27904	5.19e-09	1.84e-06	36.6799	17.0384	13.2121
ENSG00000142627.13	EPHA2	protein_coding	-1.34893	0.000161184	0.0114357	6.51913	2.77592	2.33684
ENSG00000095203.15	EPB41L4B	protein_coding	-1.54407	2.36e-10	1.13e-07	26.6263	8.71066	9.52711
ENSG00000164466.13	SFXN1	protein_coding	-1.52507	1.04e-14	2e-11	286.606	96.7745	102.372
ENSG00000141232.5	TOB1	protein_coding	-1.43258	3.69e-13	4.18e-10	311.033	119.365	111.09
ENSG00000087448.11	KLHL42	protein_coding	-1.46921	2.37e-13	2.96e-10	78.8579	29.0036	27.9522
ENSG00000101665.10	SMAD7	protein_coding	-1.43448	6.67e-13	6.92e-10	91.582	35.3212	32.4461
ENSG00000168214.22	RBPJ	protein_coding	-1.45406	2.67e-13	3.14e-10	118.994	44.7977	42.0631
ENSG00000130508.11	PXDN	protein_coding	-1.75342	3.01e-18	1.32e-14	82.1568	19.7186	28.9408
ENSG00000112218.9	GPR63	protein_coding	-1.46826	2.54e-05	0.00270791	7.46166	2.77592	2.60647
ENSG00000050030.16	NEXMIF	protein_coding	-1.63777	6.22e-05	0.00554568	4.63408	1.3401	1.61781
ENSG00000171621.14	SPSB1	protein_coding	-1.7513	4.72e-08	1.26e-05	11.0747	2.6802	3.86477
ENSG00000100593.18	ISM2	protein_coding	-2.25575	0.000425403	0.0243654	1.80651	0.0957215	0.629149
ENSG00000091409.16	ITGA6	protein_coding	-1.63256	0.000223857	0.0149068	3.61301	1.05294	1.2583
ENSG00000102931.8	ARL2BP	protein_coding	-1.76144	6.32e-14	9.68e-11	32.2815	7.75344	11.2348
ENSG00000173706.15	HEG1	protein_coding	-2.08943	8.16e-05	0.00681283	2.59194	0.287165	0.898784
ENSG00000196126.12	HLA-DRB1	protein_coding	-1.69843	1.96e-10	9.6e-08	20.7356	5.55185	7.19027
ENSG00000276043.5	UHRF1	protein_coding	-1.4892	8.39e-14	1.25e-10	94.5667	34.6512	32.7157
ENSG00000146411.6	SLC2A12	protein_coding	-1.78912	0.000239405	0.0156763	2.90612	0.670051	0.988662
ENSG00000173083.16	HPSE	protein_coding	-1.3868	1.14e-07	2.67e-05	20.1857	8.61494	6.83076
ENSG00000116095.11	PLEKHA3	protein_coding	-1.66443	4.11e-15	9.15e-12	51.3676	15.0283	17.3465
ENSG00000182575.8	NXPH3	protein_coding	-1.6155	1.05e-11	8.13e-09	29.6895	9.38071	9.9765
ENSG00000198944.6	SOWAHA	protein_coding	-1.39564	6.52e-05	0.00574344	7.22603	3.06309	2.42672
ENSG00000235106.10	BRD3OS	protein_coding	-1.65435	1.1e-11	8.28e-09	27.5689	8.23205	9.25748
ENSG00000182534.14	MXRA7	protein_coding	-1.36295	0.000640902	0.033975	4.55554	2.01015	1.52793
ENSG00000197496.6	SLC2A10	protein_coding	-1.59274	2.75e-09	1.05e-06	19.8716	6.50906	6.651
ENSG00000107819.15	SFXN3	protein_coding	-1.62912	1.08e-14	2e-11	53.1741	16.5598	17.7959
ENSG00000236824.2	BCYRN1	scRNA	-1.39742	7.36e-05	0.00629091	6.9904	2.96737	2.33684
ENSG00000101856.10	PGRMC1	protein_coding	-1.47979	8.87e-14	1.29e-10	147.741	57.2415	48.7141
ENSG00000162704.16	ARPC5	protein_coding	-1.36905	5.9e-12	4.81e-09	122.057	54.3698	40.1756
ENSG00000128596.17	CCDC136	protein_coding	-1.57009	1.95e-06	0.000313054	9.66088	3.35025	3.14574
ENSG00000106003.14	LFNG	protein_coding	-1.49897	6.75e-11	3.98e-08	32.4386	12.4438	10.5158
ENSG00000169129.16	AFAP1L2	protein_coding	-1.55053	2.28e-10	1.1e-07	26.3907	9.47643	8.53845
ENSG00000091640.8	SPAG7	protein_coding	-1.12558	2.48e-05	0.0026447	17.5153	10.4336	5.66234
ENSG00000086598.11	TMED2	protein_coding	-1.81272	4.27e-20	2.9e-16	237.831	58.5816	76.7562
ENSG00000148411.8	NACC2	protein_coding	-1.3995	2.56e-12	2.37e-09	84.1204	36.7571	27.0534
ENSG00000206557.6	TRIM71	protein_coding	-1.9246	0.00103737	0.0487462	1.96359	0.382886	0.629149
ENSG00000233924.1	RPSAP13	processed_pseudogene	-1.4767	0.000905727	0.0442585	3.37738	1.3401	1.07854
ENSG00000149260.18	CAPN5	protein_coding	-2.11226	1.07e-11	8.22e-09	13.5881	1.91443	4.31416
ENSG00000164129.12	NPY5R	protein_coding	-1.66268	4.97e-10	2.25e-07	20.4214	6.41334	6.47125
ENSG00000142494.13	SLC47A1	protein_coding	-1.60637	4.59e-05	0.00435506	5.10535	1.72299	1.61781
ENSG00000120306.11	CYSTM1	protein_coding	-1.0953	1.08e-05	0.00131442	21.7566	13.5925	6.83076
ENSG00000011332.22	DPF1	protein_coding	-2.14227	1.17e-06	0.000202854	4.31991	0.574329	1.34818
ENSG00000103187.8	COTL1	protein_coding	-2.02206	1.77e-14	3.1e-11	23.6417	4.21175	7.37003
ENSG00000130294.18	KIF1A	protein_coding	-2.15923	8.03e-22	7.02e-18	42.5707	5.74329	13.2121
ENSG00000134595.9	SOX3	protein_coding	-2.04925	4.65e-05	0.00439817	2.90612	0.478608	0.898784
ENSG00000185112.6	FAM43A	protein_coding	-1.71028	1.74e-06	0.000285374	7.30457	2.20159	2.24696
ENSG00000273706.5	LHX1	protein_coding	-1.7883	1.53e-08	4.76e-06	11.703	3.15881	3.59514
ENSG00000101000.6	PROCR	protein_coding	-1.75736	2.95e-07	6.13e-05	8.7969	2.48876	2.69635
ENSG00000128203.7	ASPHD2	protein_coding	-1.94052	6.24e-07	0.000118949	5.89078	1.24438	1.79757
ENSG00000125510.18	OPRL1	protein_coding	-1.84398	0.000564936	0.0307739	2.35631	0.574329	0.719027
ENSG00000152332.16	UHMK1	protein_coding	-2.09846	1.62e-26	9.91e-22	363.343	61.4532	108.124
ENSG00000151414.15	NEK7	protein_coding	-1.73598	3.9e-18	1.59e-14	89.1472	27.0892	26.4243
ENSG00000063587.15	ZNF275	protein_coding	-1.67579	8.73e-11	4.96e-08	22.8562	7.562	6.74088
ENSG00000178695.6	KCTD12	protein_coding	-2.1059	3.88e-13	4.32e-10	17.1225	2.87165	5.03319
ENSG00000134569.10	LRP4	protein_coding	-1.57661	8.79e-06	0.00110293	7.22603	2.77592	2.0672
ENSG00000116489.13	CAPZA1	protein_coding	-1.97906	1.37e-23	2.1e-19	226.913	50.2538	64.8023
ENSG00000158050.5	DUSP2	protein_coding	-1.73563	5.15e-12	4.38e-09	25.3696	8.04061	7.19027
ENSG00000100916.14	BRMS1L	protein_coding	-1.72314	3.1e-11	2.06e-08	22.8562	7.37056	6.47125
ENSG00000205041.1	ENSG00000205041	lncRNA	-1.33531	0.000467215	0.0262928	5.18389	2.6802	1.43805
ENSG00000106927.12	AMBP	protein_coding	-1.53548	0.00011252	0.00873178	4.86971	2.01015	1.34818
ENSG00000251667.1	BRCC3P1	processed_pseudogene	-2.05839	0.000578167	0.0313552	1.96359	0.382886	0.53927
ENSG00000224940.10	PRRT4	protein_coding	-1.55454	3.36e-05	0.00336216	5.89078	2.39304	1.61781
ENSG00000096968.14	JAK2	protein_coding	-1.77613	1.15e-18	5.84e-15	82.5495	25.5576	22.6494
ENSG00000154511.12	DIPK1A	protein_coding	-2.00564	7.67e-08	1.89e-05	6.91185	1.53154	1.88745
ENSG00000089050.16	RBBP9	protein_coding	-1.7995	1.26e-16	4.07e-13	44.6129	13.4967	12.1336
ENSG00000168350.8	DEGS2	protein_coding	-2.05609	6.64e-22	6.78e-18	54.8236	11.4866	14.8299
ENSG00000278231.1	ENSG00000278231	lncRNA	-1.83189	1.76e-05	0.00198674	4.31991	1.24438	1.16842
ENSG00000197971.16	MBP	protein_coding	-2.00883	3.8e-06	0.00054176	4.31991	0.957215	1.16842
ENSG00000240694.9	PNMA2	protein_coding	-2.22388	4.66e-08	1.25e-05	5.65515	0.861494	1.52793
ENSG00000108984.16	MAP2K6	protein_coding	-1.457	1.98e-08	5.96e-06	21.1283	9.76359	5.66234
ENSG00000163362.11	INAVA	protein_coding	-2.21511	2.32e-06	0.00036387	3.69156	0.574329	0.988662
ENSG00000127129.10	EDN2	protein_coding	-2.36394	1.67e-06	0.000276404	3.37738	0.382886	0.898784
ENSG00000105717.14	PBX4	protein_coding	-2.11466	0.000355104	0.0213579	2.04214	0.382886	0.53927
ENSG00000174498.14	IGDCC3	protein_coding	-1.67573	3e-06	0.000449663	7.14748	2.58448	1.88745
ENSG00000213064.10	SFT2D2	protein_coding	-2.05639	2.7e-25	5.52e-21	221.415	48.6265	57.7918
ENSG00000117643.15	MAN1C1	protein_coding	-2.59199	0.000166208	0.0116949	1.72796	0.0957215	0.449392
ENSG00000105255.11	FSD1	protein_coding	-2.02523	4.57e-15	9.65e-12	25.2911	5.83901	6.56112
ENSG00000138336.9	TET1	protein_coding	-1.87003	2.53e-15	6.2e-12	32.5957	9.38071	8.44857
ENSG00000165997.5	ARL5B	protein_coding	-1.97997	3.9e-23	4.78e-19	104.385	25.8448	27.0534
ENSG00000170542.6	SERPINB9	protein_coding	-2.10957	0.000114098	0.00882066	2.43486	0.478608	0.629149
ENSG00000181104.7	F2R	protein_coding	-1.9098	0.000737615	0.0375417	2.12068	0.574329	0.53927
ENSG00000145217.14	SLC26A1	protein_coding	-1.76026	1.24e-11	9.26e-09	23.0133	7.75344	5.8421
ENSG00000137825.11	ITPKA	protein_coding	-1.60257	1.17e-05	0.00139892	6.51913	2.6802	1.61781
ENSG00000225968.8	ELFN1	protein_coding	-2.43638	2.01e-11	1.4e-08	8.7969	1.05294	2.15708
ENSG00000133069.17	TMCC2	protein_coding	-1.8237	0.000166366	0.0116949	2.98466	0.957215	0.719027
ENSG00000076706.17	MCAM	protein_coding	-2.28936	2.54e-13	3.07e-10	14.0593	2.39304	3.3255
ENSG00000163513.19	TGFBR2	protein_coding	-1.61186	2.33e-06	0.000364126	8.56127	3.63742	1.97732
ENSG00000104833.12	TUBB4A	protein_coding	-1.89744	7.54e-05	0.00638213	3.14175	0.957215	0.719027
ENSG00000259803.8	SLC22A31	protein_coding	-2.50943	1.57e-08	4.87e-06	4.79117	0.574329	1.07854
ENSG00000144369.14	FAM171B	protein_coding	-2.15424	4.65e-17	1.58e-13	26.862	6.03046	6.02185
ENSG00000184557.4	SOCS3	protein_coding	-2.25719	4.63e-11	2.84e-08	10.4463	2.01015	2.33684
ENSG00000179841.8	AKAP5	protein_coding	-1.87816	5.55e-07	0.000107102	6.51913	2.10587	1.43805
ENSG00000082014.17	SMARCD3	protein_coding	-2.27357	2.35e-13	2.96e-10	14.3735	2.77592	3.14574
ENSG00000119630.14	PGF	protein_coding	-2.31642	0.000109721	0.00857978	2.12068	0.382886	0.449392
ENSG00000168913.7	ENHO	protein_coding	-2.40209	4.04e-06	0.000573822	2.98466	0.478608	0.629149
ENSG00000006071.16	ABCC8	protein_coding	-2.54448	3.33e-12	3.04e-09	8.95399	1.14866	1.88745
ENSG00000144649.10	GASK1A	protein_coding	-2.45695	1.06e-05	0.00129088	2.59194	0.382886	0.53927
ENSG00000204516.10	MICB	protein_coding	-2.1325	8.71e-15	1.78e-11	21.2068	5.26468	4.40404
ENSG00000100504.17	PYGL	protein_coding	-1.6259	8.54e-05	0.00706778	4.477	2.01015	0.898784
ENSG00000234534.1	CSNK1G2P1	processed_pseudogene	-2.65401	9.36e-05	0.0075717	1.80651	0.191443	0.359514
ENSG00000165801.10	ARHGEF40	protein_coding	-2.07162	1.57e-07	3.51e-05	5.89078	1.62727	1.16842
ENSG00000109101.8	FOXN1	protein_coding	-2.63381	1.02e-05	0.00124563	2.35631	0.287165	0.449392
ENSG00000110002.16	VWA5A	protein_coding	-2.86094	0.000321427	0.0197099	1.41379	0.0957215	0.269635
ENSG00000137462.9	TLR2	protein_coding	-2.36567	2.98e-05	0.00309109	2.43486	0.478608	0.449392
ENSG00000152315.5	KCNK13	protein_coding	-2.26072	0.000185065	0.012746	2.04214	0.478608	0.359514
ENSG00000135519.8	KCNH3	protein_coding	-2.76582	1.49e-13	2.12e-10	8.87545	1.05294	1.52793
ENSG00000184602.6	SNN	protein_coding	-2.30449	1.86e-18	8.75e-15	25.998	6.2219	4.31416
ENSG00000141404.17	GNAL	protein_coding	-3.45472	3.72e-11	2.4e-08	4.16282	0.0957215	0.629149
ENSG00000173267.14	SNCG	protein_coding	-2.88102	1.14e-07	2.67e-05	3.14175	0.382886	0.449392
ENSG00000130700.7	GATA5	protein_coding	-2.3104	0.000260116	0.0166943	1.88505	0.478608	0.269635
ENSG00000153162.9	BMP6	protein_coding	-2.95672	7.59e-07	0.000140859	2.59194	0.287165	0.359514
ENSG00000085741.14	WNT11	protein_coding	-3.6404	7.25e-08	1.81e-05	2.43486	0.0957215	0.269635
ENSG00000107551.21	RASSF4	protein_coding	-2.37151	0.000372968	0.0221925	1.72796	0.478608	0.179757
ENSG00000287001.3	ENSG00000287001	lncRNA	-1.97989	1.28e-06	0.000217056	5.18389	2.10587	0.53927
ENSG00000201098.1	RNY1	misc_RNA	-2.07978	8.78e-05	0.00720226	2.59194	0.957215	0.269635
ENSG00000236567.2	TCF3P1	processed_pseudogene	-1.8423	0.000843202	0.041764	2.19923	1.05294	0.179757
ENSG00000175264.8	CHST1	protein_coding	-2.64299	2.9e-06	0.000436162	2.67049	0.670051	0.179757
ENSG00000224083.1	MTCO1P11	unprocessed_pseudogene	-2.7015	0.000239614	0.0156763	1.57088	0.382886	0.0898784
ENSG00000261655.1	ENSG00000261655	lncRNA	-3.39757	3.08e-05	0.00316022	1.57088	0.191443	0.0898784
ENSG00000159640.17	ACE	protein_coding	-3.43863	1e-06	0.000177166	2.12068	0.287165	0.0898784
ENSG00000266235.1	MIR3176	miRNA	-2.98171	2.83e-06	0.000428176	2.27777	0.478608	0.0898784
ENSG00000163884.4	KLF15	protein_coding	-4.6353	6.99e-06	0.000917865	1.41379	0.0957215	0

## Sheet: DAVID GO Term for PR
Category	Term	Count	%	PValue	Genes	List Total	Pop Hits	Pop Total	Fold Enrichment	Bonferroni	Benjamini	FDR
GOTERM_BP_DIRECT	GO:0003151~outflow tract morphogenesis	10	1.4245	4.58492e-05	FZD1, TGFBR3, WNT11, PLXND1, NPY5R, NPY1R, RBPJ, BMPR1A, TGFBR2, TBX2	640	53	19734	5.81781	0.144426	0.101175	0.101056
GOTERM_BP_DIRECT	GO:0007049~cell cycle	26	3.7037	5.94797e-05	ANAPC13, UHRF1, ARPP19, RASSF2, RASSF4, RB1CC1, CHEK1, PIM1, MAPK1, FSD1, EVI5, APPL1, MAPK3, RCC2, PRKCD, DAB2IP, BLCAP, KLHL42, MAPK13, GAK, KRT18, KATNAL1, TRNP1, ERH, ZMYND11, ARF6	640	324	19734	2.47436	0.183196	0.101175	0.101056
GOTERM_BP_DIRECT	GO:0060395~SMAD protein signal transduction	7	0.997151	0.00014896	WWTR1, ZMIZ1, ABTB3, FOS, SMAD6, TGFBR2, SMAD7	640	26	19734	8.30156	0.397579	0.16892	0.168722
GOTERM_BP_DIRECT	GO:0001837~epithelial to mesenchymal transition	9	1.28205	0.000323095	TGFBR3, WNT11, SLC39A6, FLNA, S100A4, RBPJ, TGFBR1, TGFBR2, WNT4	640	54	19734	5.13906	0.666911	0.248218	0.247926
GOTERM_BP_DIRECT	GO:0007179~transforming growth factor beta receptor signaling pathway	12	1.7094	0.000391532	TGFBR3, CHST11, ZMIZ1, ID1, ONECUT1, FOS, SMAD6, TGFBR1, BMPR1A, TGFBR2, APPL1, SMAD7	640	100	19734	3.70012	0.736117	0.248218	0.247926
GOTERM_BP_DIRECT	GO:0006974~DNA damage response	23	3.27635	0.000453876	POLQ, ARMT1, CBX5, DYRK2, CBX3, UHRF1, PRKCD, NFATC2, UBE2E2, PPP4R3B, FOXO1, NPAS2, ACER2, RAD51AP1, CCND1, CHEK1, BCL2, MAPK1, SUSD6, CLOCK, RBM24, RAD18, MAPK3	640	307	19734	2.31007	0.786568	0.248218	0.247926
GOTERM_BP_DIRECT	GO:0009791~post-embryonic development	10	1.4245	0.000565723	BMP4, RAB3A, CHST11, PLEKHA1, HEG1, LHX1, AGO2, BCL2, BPNT2, TGFBR1	640	73	19734	4.22389	0.854144	0.248218	0.247926
GOTERM_BP_DIRECT	GO:0030279~negative regulation of ossification	6	0.854701	0.000583698	BCL2, KREMEN1, LRP4, SMAD6, RBPJ, SMAD7	640	22	19734	8.40938	0.862801	0.248218	0.247926
GOTERM_BP_DIRECT	GO:0060440~trachea formation	4	0.569801	0.00107286	BMP4, MAPK1, TGFBR2, MAPK3	640	7	19734	17.6196	0.974056	0.40554	0.405063
GOTERM_BP_DIRECT	GO:0060412~ventricular septum morphogenesis	7	0.997151	0.00128466	TGFBR3, WNT11, RBPJ, TGFBR1, BMPR1A, TGFBR2, SMAD7	640	38	19734	5.68002	0.98739	0.437042	0.436528
GOTERM_BP_DIRECT	GO:0060391~positive regulation of SMAD protein signal transduction	7	0.997151	0.00147728	TGFBR3, BMP4, JAK2, TGFBR1, BMP6, BMPR1A, TGFBR2	640	39	19734	5.53437	0.993457	0.445797	0.445273
GOTERM_BP_DIRECT	GO:0009410~response to xenobiotic stimulus	19	2.70655	0.00163341	FZD1, COL18A1, ABCD3, ACE, ABCC8, PTCH1, IGFBP2, NFATC2, ABAT, ADCY1, FOS, NPAS2, TGFBR2, GAL, PNP, CCND1, BCL2, SLITRK5, MAP2K6	640	254	19734	2.30651	0.996157	0.445797	0.445273
GOTERM_BP_DIRECT	GO:0001822~kidney development	12	1.7094	0.00179693	PYGO1, BMP4, ACE, PLXND1, WFS1, LHX1, C1GALT1, MMP17, LRP4, TGFBR1, BMP6, WNT4	640	120	19734	3.08344	0.997799	0.445797	0.445273
GOTERM_BP_DIRECT	GO:0006915~apoptotic process	34	4.8433	0.00187715	NCKAP1, HIP1, PLEKHF1, IL24, TCIRG1, DDX41, FOXO1, PYCARD, CHST11, RASSF5, DPF1, CHEK1, PIM1, MAPK1, BMF, JAK2, BOK, MAPK3, MAP2K6, MEF2A, RBM14, XBP1, UNC5A, PRKCD, KREMEN1, EMP2, HIPK3, TGFBR1, TGFBR2, TBX2, RRAGA, BCL2, MCM2, TLR2	640	593	19734	1.76791	0.998325	0.445797	0.445273
GOTERM_BP_DIRECT	GO:0043065~positive regulation of apoptotic process	22	3.1339	0.0019656	ITGB1, BNIP3L, ACE, DDX3X, BNIP3, DAB2IP, HTRA1, PNMA2, FOXO1, TGFBR1, NET1, BMP4, PYCARD, OLFM1, RASSF2, GAL, BCL2, ITGA6, IRF5, BMF, MAP2K6, BOK	640	322	19734	2.1067	0.998761	0.445797	0.445273
GOTERM_BP_DIRECT	GO:0006468~protein phosphorylation	24	3.4188	0.00279737	CDK17, SRPK2, BRSK2, RNASEL, YES1, MAP3K1, DYRK2, NEK7, PRKCD, PDGFB, PASK, HIPK3, TGFBR1, TGFBR2, WNT11, CHEK1, PIM1, FAM20C, MAPK1, JAK2, PRKACB, EPHB3, BMPR1A, MAPK3	640	376	19734	1.96815	0.999927	0.59479	0.594091
GOTERM_BP_DIRECT	GO:1902895~positive regulation of miRNA transcription	8	1.1396	0.0031504	BMP4, TERT, PDGFB, FOS, GATA2, SMAD6, TEAD1, BMPR1A	640	60	19734	4.11125	0.999978	0.600316	0.59961
GOTERM_BP_DIRECT	GO:0030512~negative regulation of transforming growth factor beta receptor signaling pathway	12	1.7094	0.00317628	TGFBR3, ZNF451, XBP1, CHST11, SLC2A10, BRMS1L, ONECUT1, HTRA1, TET1, SPRY1, SMAD6, SMAD7	640	129	19734	2.86831	0.99998	0.600316	0.59961
GOTERM_BP_DIRECT	GO:0032526~response to retinoic acid	7	0.997151	0.00350411	ACER2, GJB2, PTCH1, IGFBP2, BMP6, MICB, TBX2	640	46	19734	4.69219	0.999993	0.60061	0.599904
GOTERM_BP_DIRECT	GO:0034394~protein localization to cell surface	6	0.854701	0.00392329	GGA2, WNT11, VPS54, FLNA, EMP2, ARF6	640	33	19734	5.60625	0.999998	0.60061	0.599904
GOTERM_BP_DIRECT	GO:0045669~positive regulation of osteoblast differentiation	9	1.28205	0.00400241	FZD1, BMP4, WWTR1, LRP5, FAM20C, BMP6, BMPR1A, CTHRC1, WNT4	640	79	19734	3.51278	0.999999	0.60061	0.599904
GOTERM_BP_DIRECT	GO:0008285~negative regulation of cell population proliferation	26	3.7037	0.00411386	COL18A1, SPIN4, IL24, TOB1, RB1CC1, NACC2, MSX1, JAK2, NHERF1, F2R, DAB2IP, CDC6, WNT9A, SMAD6, PTPN14, MYO16, BMP4, SULT2B1, RIPPLY3, CLDN3, C18ORF54, SPRY1, STRN, TFF1, PTGES, TLR2	640	434	19734	1.84722	0.999999	0.60061	0.599904
GOTERM_BP_DIRECT	GO:0048538~thymus development	7	0.997151	0.00434781	PRDX2, BCL2, MAPK1, TGFBR1, PBX1, EPHB3, MAPK3	640	48	19734	4.49668	1	0.60061	0.599904
GOTERM_BP_DIRECT	GO:0001525~angiogenesis	18	2.5641	0.00440143	SRPK2, COL18A1, XBP1, EDN2, ANXA2, PLXND1, MCAM, C1GALT1, DAB2IP, RORA, RBPJ, ID1, PXDN, FLNA, ANGPTL4, MFGE8, EPHB3, BMPR1A	640	257	19734	2.15961	1	0.60061	0.599904
GOTERM_BP_DIRECT	GO:0051239~regulation of multicellular organismal process	4	0.569801	0.0045902	JAK2, TGFBR1, BMPR1A, TGFBR2	640	11	19734	11.2125	1	0.60061	0.599904
GOTERM_BP_DIRECT	GO:0003139~secondary heart field specification	4	0.569801	0.0045902	BMP4, WNT11, SMARCD3, RBPJ	640	11	19734	11.2125	1	0.60061	0.599904
GOTERM_BP_DIRECT	GO:0060021~roof of mouth development	8	1.1396	0.00538137	PLEKHA1, SATB2, MSX1, TGFBR1, EPHB3, BMPR1A, TGFBR2, TBX2	640	66	19734	3.7375	1	0.652853	0.652086
GOTERM_BP_DIRECT	GO:0072359~circulatory system development	4	0.569801	0.00597425	SLC2A10, NXN, SLC2A12, SLITRK5	640	12	19734	10.2781	1	0.652853	0.652086
GOTERM_BP_DIRECT	GO:1904238~pericyte cell differentiation	3	0.42735	0.00601441	BMP4, EPHA2, WNT4	640	4	19734	23.1258	1	0.652853	0.652086
GOTERM_BP_DIRECT	GO:0035434~copper ion transmembrane transport	3	0.42735	0.00601441	SLC31A2, SLC11A2, SLC39A11	640	4	19734	23.1258	1	0.652853	0.652086
GOTERM_BP_DIRECT	GO:0010629~negative regulation of gene expression	20	2.849	0.00613006	ACE, TMF1, DDX3X, SLC2A10, PDGFB, GATA5, DICER1, GATA2, BMP4, OLFM1, FERMT1, PC, CLDN3, TERT, CHMP1A, MSX1, TARDBP, RCOR1, BMPR1A, WNT4	640	310	19734	1.98931	1	0.652853	0.652086
GOTERM_BP_DIRECT	GO:0046326~positive regulation of glucose import	6	0.854701	0.00648122	MEF2A, RNASEL, TERT, KLF15, ARPP19, APPL1	640	37	19734	5.00017	1	0.652853	0.652086
GOTERM_BP_DIRECT	GO:0045184~establishment of protein localization	6	0.854701	0.00648122	SELENOS, PLEKHA1, WHRN, RCC2, FLNA, CORO1C	640	37	19734	5.00017	1	0.652853	0.652086
GOTERM_BP_DIRECT	GO:0034599~cellular response to oxidative stress	10	1.4245	0.00663224	VKORC1L1, PRDX2, GJB2, XBP1, G6PD, SELENOS, ALDH3B1, SLC11A2, FOXO1, SLC25A24	640	104	19734	2.96484	1	0.652853	0.652086
GOTERM_BP_DIRECT	GO:0031954~positive regulation of protein autophosphorylation	5	0.712251	0.0069085	DDX3X, RASSF2, PDGFB, CALM1, PRLR	640	24	19734	6.42383	1	0.652853	0.652086
GOTERM_BP_DIRECT	GO:0051403~stress-activated MAPK cascade	5	0.712251	0.0069085	PBK, MAPK1, MAPK13, MAP2K6, MAPK3	640	24	19734	6.42383	1	0.652853	0.652086
GOTERM_BP_DIRECT	GO:0042733~embryonic digit morphogenesis	7	0.997151	0.007777	BMP4, CHST11, LRP5, BPNT2, LRP4, BMPR1A, TBX2	640	54	19734	3.99705	1	0.673781	0.672989
GOTERM_BP_DIRECT	GO:0048844~artery morphogenesis	5	0.712251	0.00801739	WNT11, ZMIZ1, TGFBR1, TGFBR2, SMAD7	640	25	19734	6.16688	1	0.673781	0.672989
GOTERM_BP_DIRECT	GO:0021983~pituitary gland development	5	0.712251	0.00801739	BMP4, SOX3, INHBB, RBPJ, BMPR1A	640	25	19734	6.16688	1	0.673781	0.672989
GOTERM_BP_DIRECT	GO:0003148~outflow tract septum morphogenesis	5	0.712251	0.00801739	BMP4, SMAD6, BMPR1A, TGFBR2, TBX2	640	25	19734	6.16688	1	0.673781	0.672989
GOTERM_BP_DIRECT	GO:0048813~dendrite morphogenesis	6	0.854701	0.00812023	ITGB1, MEF2A, SLC11A2, SLITRK5, LRP4, TET1	640	39	19734	4.74375	1	0.673781	0.672989
GOTERM_BP_DIRECT	GO:0045944~positive regulation of transcription by RNA polymerase II	57	8.11966	0.00932395	DDX3X, ONECUT1, ADIRF, NUCKS1, RORA, RBPJ, SOX3, ZMIZ1, DPF1, JAK2, TEAD1, BRD3, MEF2A, RBM14, ANXA2, EN2, TET1, FOS, KLF15, PYGO1, GAL, ITGA6, IRF5, CLOCK, TLR2, GTF2A1, RNASEL, TMF1, DLX3, WBP2, UHRF1, SATB2, LRP5, GATA5, GATA2, RLF, FOXO1, MED12L, GLIS2, PCBP1, MSX1, MAPK3, WWTR1, XBP1, YES1, PCGF5, ATAD2, DAB2IP, NFATC2, GRHL1, FOXN1, BMP6, PBX1, TBX2, BMP4, AGO2, BMPR1A	640	1256	19734	1.39933	1	0.728325	0.727469
GOTERM_BP_DIRECT	GO:0003222~ventricular trabecula myocardium morphogenesis	4	0.569801	0.00941984	HEG1, RBPJ, TGFBR1, BMPR1A	640	14	19734	8.80982	1	0.728325	0.727469
GOTERM_BP_DIRECT	GO:0097284~hepatocyte apoptotic process	4	0.569801	0.00941984	KRT18, GSN, KRT8, ARF6	640	14	19734	8.80982	1	0.728325	0.727469
GOTERM_BP_DIRECT	GO:0019233~sensory perception of pain	6	0.854701	0.0100263	POMK, NPY1R, OPRL1, RETREG1, PTGES, MAPK3	640	41	19734	4.51235	1	0.75799	0.757098
GOTERM_BP_DIRECT	GO:0006270~DNA replication initiation	5	0.712251	0.0105711	ORC4, CCNE2, CDC6, MCM6, MCM2	640	27	19734	5.71007	1	0.781799	0.78088
GOTERM_BP_DIRECT	GO:0042307~positive regulation of protein import into nucleus	6	0.854701	0.0110855	XBP1, BAG3, PRKCD, FLNA, JAK2, TARDBP	640	42	19734	4.40491	1	0.782142	0.781223
GOTERM_BP_DIRECT	GO:0030501~positive regulation of bone mineralization	6	0.854701	0.0110855	BMP4, FAM20C, GPM6B, BMP6, BMPR1A, WNT4	640	42	19734	4.40491	1	0.782142	0.781223
GOTERM_BP_DIRECT	GO:0032868~response to insulin	8	1.1396	0.0114714	GAL, SESN3, ABCC8, IGFBP2, SLC2A1, FOS, KLF15, TLR2	640	76	19734	3.24572	1	0.782142	0.781223
GOTERM_BP_DIRECT	GO:0010039~response to iron ion	4	0.569801	0.0114953	SLC11A2, BCL2, ABAT, TFF1	640	15	19734	8.2225	1	0.782142	0.781223
GOTERM_BP_DIRECT	GO:0071260~cellular response to mechanical stimulus	8	1.1396	0.0122771	MAP3K1, WNT11, BAG3, BNIP3, CHEK1, SLC2A1, BMP6, MAPK3	640	77	19734	3.20357	1	0.818953	0.81799
GOTERM_BP_DIRECT	GO:0090090~negative regulation of canonical Wnt signaling pathway	12	1.7094	0.0127943	FZD1, WWTR1, FERMT1, NHERF1, WNT11, IGFBP2, DAB2IP, KREMEN1, LRP4, FOXO1, NKD1, CTHRC1	640	156	19734	2.37188	1	0.837043	0.836059
GOTERM_BP_DIRECT	GO:0018105~peptidyl-serine phosphorylation	12	1.7094	0.0133709	SRPK2, DYRK2, MAST4, NEK7, PRKCD, PBK, MAPK1, PRKACB, HIPK3, TGFBR1, MAPK13, UHMK1	640	157	19734	2.35677	1	0.838206	0.837221
GOTERM_BP_DIRECT	GO:0001658~branching involved in ureteric bud morphogenesis	6	0.854701	0.0134274	BMP4, LHX1, PTCH1, BCL2, PBX1, WNT4	640	44	19734	4.20469	1	0.838206	0.837221
GOTERM_BP_DIRECT	GO:0001678~intracellular glucose homeostasis	5	0.712251	0.0135981	ABCC8, NUCKS1, KLF15, FOXO1, HK1	640	29	19734	5.31627	1	0.838206	0.837221
GOTERM_BP_DIRECT	GO:0006919~activation of cysteine-type endopeptidase activity involved in apoptotic process	8	1.1396	0.0140095	ACER2, PYCARD, HIP1, F2R, SLC11A2, BCL2, JAK2, BOK	640	79	19734	3.12247	1	0.838206	0.837221
GOTERM_BP_DIRECT	GO:0035556~intracellular signal transduction	24	3.4188	0.014044	SRPK2, BRSK2, DDX3X, MAST4, PNPLA8, PRKCD, DAB2IP, ASB13, ADCY1, CORO2A, PASK, TGFBR1, MAPK13, NET1, TGFBR3, PPP2CA, PREX1, SOCS3, RRAGA, CHEK1, MAPK1, JAK2, RGS9, MAPK3	640	432	19734	1.71302	1	0.838206	0.837221
GOTERM_BP_DIRECT	GO:0071902~positive regulation of protein serine/threonine kinase activity	5	0.712251	0.0152976	PPP2CA, DDX3X, DAB2IP, PIM1, CALM1	640	30	19734	5.13906	1	0.897283	0.896228
GOTERM_BP_DIRECT	GO:0045893~positive regulation of DNA-templated transcription	35	4.98575	0.0160271	SMARCD3, WBP2, CITED4, LRP5, PDGFB, RORA, RLF, FOXO1, NPAS2, UBE2L3, GLIS2, WNT11, PIM1, HIVEP3, E2F5, TEAD1, WNT4, FZD1, MEF2A, KCNH2, AFAP1L2, PTCH1, ATAD2, F2R, NFATC2, PBX4, FOS, TGFBR1, TBX2, BMP4, PSRC1, ARL2BP, LHX1, CLOCK, HLA-DRB1	640	713	19734	1.51361	1	0.924141	0.923054
GOTERM_BP_DIRECT	GO:0001702~gastrulation with mouth forming second	4	0.569801	0.0163761	UGDH, LHX1, LRP5, FRS2	640	17	19734	7.25515	1	0.928525	0.927433
GOTERM_BP_DIRECT	GO:0072659~protein localization to plasma membrane	12	1.7094	0.0172529	GAK, SEC23A, PLEKHF1, NHERF1, RAB3A, MAST4, PTCH1, FLNA, TMED2, EMP2, EPHA2, ARF6	640	163	19734	2.27002	1	0.958926	0.957798
GOTERM_BP_DIRECT	GO:0030182~neuron differentiation	12	1.7094	0.0179739	FZD1, SOX3, BRSK2, WNT11, CCND1, LHX1, EN2, WNT9A, BMP6, EPHA2, ITM2C, WNT4	640	164	19734	2.25617	1	0.958926	0.957798
GOTERM_BP_DIRECT	GO:0032755~positive regulation of interleukin-6 production	9	1.28205	0.0186868	PYCARD, XBP1, F2R, MBP, CYBA, IL1RAP, INAVA, MAPK13, TLR2	640	103	19734	2.69427	1	0.958926	0.957798
GOTERM_BP_DIRECT	GO:0021762~substantia nigra development	6	0.854701	0.0190636	LDHA, G6PD, BASP1, MBP, CKB, CALM1	640	48	19734	3.8543	1	0.958926	0.957798
GOTERM_BP_DIRECT	GO:0045444~fat cell differentiation	8	1.1396	0.0190929	RNASEL, CCND1, INHBB, GATA2, METRNL, SMAD6, SENP2, FOXO1	640	84	19734	2.93661	1	0.958926	0.957798
GOTERM_BP_DIRECT	GO:1904294~positive regulation of ERAD pathway	4	0.569801	0.0191874	RNFT2, XBP1, TMX1, WFS1	640	18	19734	6.85208	1	0.958926	0.957798
GOTERM_BP_DIRECT	GO:0008631~intrinsic apoptotic signaling pathway in response to oxidative stress	4	0.569801	0.0191874	PRKCD, BCL2, GSKIP, JAK2	640	18	19734	6.85208	1	0.958926	0.957798
GOTERM_BP_DIRECT	GO:1904355~positive regulation of telomere capping	4	0.569801	0.0191874	TNKS2, NEK7, MAPK1, MAPK3	640	18	19734	6.85208	1	0.958926	0.957798
GOTERM_BP_DIRECT	GO:0003223~ventricular compact myocardium morphogenesis	3	0.42735	0.019731	TGFBR3, TGFBR1, BMPR1A	640	7	19734	13.2147	1	0.958926	0.957798
GOTERM_BP_DIRECT	GO:0034616~response to laminar fluid shear stress	3	0.42735	0.019731	ACE, SMAD6, SMAD7	640	7	19734	13.2147	1	0.958926	0.957798
GOTERM_BP_DIRECT	GO:0060045~positive regulation of cardiac muscle cell proliferation	5	0.712251	0.0211742	TGFBR3, PIM1, RBPJ, BMPR1A, TBX2	640	33	19734	4.67188	1	0.984269	0.983111
GOTERM_BP_DIRECT	GO:1905606~regulation of presynapse assembly	5	0.712251	0.0211742	FZD1, CLSTN3, SLITRK5, IL1RAP, ARF6	640	33	19734	4.67188	1	0.984269	0.983111
GOTERM_BP_DIRECT	GO:0030509~BMP signaling pathway	8	1.1396	0.0214473	TGFBR3, BMP4, DLX3, MSX1, SMAD6, BMP6, BMPR1A, MAPK3	640	86	19734	2.86831	1	0.984269	0.983111
GOTERM_BP_DIRECT	GO:0043547~positive regulation of GTPase activity	10	1.4245	0.0224171	NET1, RTN4R, ITGB1, PREX1, WNT11, F2R, ITGA6, RAB11FIP2, RGS9, EVI5	640	127	19734	2.4279	1	0.984269	0.983111
GOTERM_BP_DIRECT	GO:0070301~cellular response to hydrogen peroxide	7	0.997151	0.0226147	NET1, PLEKHA1, BNIP3, PRKCD, SIRPA, ANKZF1, MAPK13	640	68	19734	3.17413	1	0.984269	0.983111
GOTERM_BP_DIRECT	GO:0048568~embryonic organ development	5	0.712251	0.0234002	PTCH1, PBX4, TEAD1, PBX1, BMPR1A	640	34	19734	4.53447	1	0.984269	0.983111
GOTERM_BP_DIRECT	GO:0006493~protein O-linked glycosylation	7	0.997151	0.0241148	B3GALNT1, GALNT18, C1GALT1, POMK, TET1, ST8SIA6, POMGNT2	640	69	19734	3.12812	1	0.984269	0.983111
GOTERM_BP_DIRECT	GO:0045747~positive regulation of Notch signaling pathway	6	0.854701	0.0241816	JAG2, LFNG, GAK, ENHO, ZMIZ1, GATA5	640	51	19734	3.62757	1	0.984269	0.983111
GOTERM_BP_DIRECT	GO:0008284~positive regulation of cell population proliferation	26	3.7037	0.0244106	CDCA7L, IL24, RTKN2, LRP5, PDGFB, TCIRG1, SSR1, TIMP1, JAK2, SRPK2, WWTR1, XBP1, EDN2, F2R, CLEC11A, EMP2, PRLR, TGFBR1, EPOR, BMP6, PGF, TGFBR2, ACER2, BMP4, BCL2, FAM98A	640	506	19734	1.58438	1	0.984269	0.983111
GOTERM_BP_DIRECT	GO:0061621~canonical glycolysis	4	0.569801	0.0255584	ENO1, ENO2, PFKP, HK1	640	20	19734	6.16688	1	0.984269	0.983111
GOTERM_BP_DIRECT	GO:2000647~negative regulation of stem cell proliferation	4	0.569801	0.0255584	FERMT1, WNT11, PTCH1, RBPJ	640	20	19734	6.16688	1	0.984269	0.983111
GOTERM_BP_DIRECT	GO:0045055~regulated exocytosis	4	0.569801	0.0255584	RAB31, RAB3A, RAB11FIP2, RAB11FIP5	640	20	19734	6.16688	1	0.984269	0.983111
GOTERM_BP_DIRECT	GO:0034260~negative regulation of GTPase activity	4	0.569801	0.0255584	GPSM1, RCC2, DAB2IP, TMED2	640	20	19734	6.16688	1	0.984269	0.983111
GOTERM_BP_DIRECT	GO:0001516~prostaglandin biosynthetic process	4	0.569801	0.0255584	EDN2, PNPLA8, PRXL2B, PTGES	640	20	19734	6.16688	1	0.984269	0.983111
GOTERM_BP_DIRECT	GO:0001655~urogenital system development	4	0.569801	0.0255584	LHX1, GATA2, PBX1, EPHB3	640	20	19734	6.16688	1	0.984269	0.983111
GOTERM_BP_DIRECT	GO:0008298~intracellular mRNA localization	3	0.42735	0.0257495	KIF5C, CAPRIN1, QKI	640	8	19734	11.5629	1	0.984269	0.983111
GOTERM_BP_DIRECT	GO:0003149~membranous septum morphogenesis	3	0.42735	0.0257495	FZD1, BMP4, TGFBR2	640	8	19734	11.5629	1	0.984269	0.983111
GOTERM_BP_DIRECT	GO:0061180~mammary gland epithelium development	3	0.42735	0.0257495	MSX1, JAK2, WNT4	640	8	19734	11.5629	1	0.984269	0.983111
GOTERM_BP_DIRECT	GO:0045606~positive regulation of epidermal cell differentiation	3	0.42735	0.0257495	SULT2B1, BMP4, PTCH1	640	8	19734	11.5629	1	0.984269	0.983111
GOTERM_BP_DIRECT	GO:1904707~positive regulation of vascular associated smooth muscle cell proliferation	6	0.854701	0.028041	XBP1, TERT, PDGFB, FRS2, JAK2, BMPR1A	640	53	19734	3.49068	1	1	0.999118
GOTERM_BP_DIRECT	GO:0048666~neuron development	6	0.854701	0.028041	UGCG, UGDH, XBP1, EN2, PBX4, PBX1	640	53	19734	3.49068	1	1	0.999118
GOTERM_BP_DIRECT	GO:2001235~positive regulation of apoptotic signaling pathway	5	0.712251	0.0282638	PRKCD, DAB2IP, INHBB, JAK2, TGFBR1	640	36	19734	4.28255	1	1	0.999118
GOTERM_BP_DIRECT	GO:1904019~epithelial cell apoptotic process	4	0.569801	0.0291179	TMF1, WNT11, ANXA2, BCL2	640	21	19734	5.87321	1	1	0.999118
GOTERM_BP_DIRECT	GO:0045722~positive regulation of gluconeogenesis	4	0.569801	0.0291179	PPP4R3B, ARPP19, PRKACB, FOXO1	640	21	19734	5.87321	1	1	0.999118
GOTERM_BP_DIRECT	GO:0060037~pharyngeal system development	4	0.569801	0.0291179	RIPPLY3, PTCH1, TGFBR1, TBX2	640	21	19734	5.87321	1	1	0.999118
GOTERM_BP_DIRECT	GO:0031589~cell-substrate adhesion	4	0.569801	0.0291179	ITGB1, ITGA6, SMAD6, SORBS3	640	21	19734	5.87321	1	1	0.999118
GOTERM_BP_DIRECT	GO:0009887~animal organ morphogenesis	10	1.4245	0.0303537	GAMT, LFNG, COL18A1, LHX1, PTCH1, FHL1, PBX4, E2F5, FOXN1, PBX1	640	134	19734	2.30107	1	1	0.999118
GOTERM_BP_DIRECT	GO:0001657~ureteric bud development	5	0.712251	0.0309041	BMP4, LHX1, SPRY1, SMAD6, SMAD7	640	37	19734	4.16681	1	1	0.999118
GOTERM_BP_DIRECT	GO:0032570~response to progesterone	5	0.712251	0.0309041	GJB2, WBP2, ABHD2, FOS, TLR2	640	37	19734	4.16681	1	1	0.999118
GOTERM_BP_DIRECT	GO:0042593~glucose homeostasis	9	1.28205	0.0319276	RRAGA, SLC16A1, SESN3, WFS1, SGCB, PTCH1, SELENOT, PYGL, ADIPOR1	640	114	19734	2.43429	1	1	0.999118
GOTERM_BP_DIRECT	GO:0010501~RNA secondary structure unwinding	3	0.42735	0.0324058	DDX3X, AGO2, IGHMBP2	640	9	19734	10.2781	1	1	0.999118
GOTERM_BP_DIRECT	GO:0061042~vascular wound healing	3	0.42735	0.0324058	MCAM, HPSE, GATA2	640	9	19734	10.2781	1	1	0.999118
GOTERM_BP_DIRECT	GO:0009893~positive regulation of metabolic process	3	0.42735	0.0324058	TGFBR1, BMPR1A, TGFBR2	640	9	19734	10.2781	1	1	0.999118
GOTERM_BP_DIRECT	GO:0043069~negative regulation of programmed cell death	4	0.569801	0.0329252	BNIP3L, XPNPEP1, WFS1, BNIP3	640	22	19734	5.60625	1	1	0.999118
GOTERM_BP_DIRECT	GO:0033554~cellular response to stress	4	0.569801	0.0329252	PRDX2, MAPK1, MAPK13, MAPK3	640	22	19734	5.60625	1	1	0.999118
GOTERM_BP_DIRECT	GO:0043029~T cell homeostasis	5	0.712251	0.0336848	PPP2CA, PRDX2, BCL2, TCIRG1, FOXN1	640	38	19734	4.05715	1	1	0.999118
GOTERM_BP_DIRECT	GO:0043627~response to estrogen	6	0.854701	0.0345256	KRT19, GAL, WBP2, CITED4, IGFBP2, SMAD6	640	56	19734	3.30368	1	1	0.999118
GOTERM_BP_DIRECT	GO:0034976~response to endoplasmic reticulum stress	8	1.1396	0.0362572	SCAMP5, PPP1R15B, XBP1, TMX1, WFS1, TMTC3, TARDBP, PDIA6	640	96	19734	2.56953	1	1	0.999118
GOTERM_BP_DIRECT	GO:2001237~negative regulation of extrinsic apoptotic signaling pathway	5	0.712251	0.0366065	BMP4, RB1CC1, ITGA6, ZMYND11, TGFBR1	640	39	19734	3.95312	1	1	0.999118
GOTERM_BP_DIRECT	GO:0045165~cell fate commitment	6	0.854701	0.0368765	WNT11, ONECUT1, GATA5, WNT9A, GATA2, WNT4	640	57	19734	3.24572	1	1	0.999118
GOTERM_BP_DIRECT	GO:1903078~positive regulation of protein localization to plasma membrane	6	0.854701	0.0368765	ITGB1, PGRMC1, AKAP5, RAB11FIP2, EPHA2, ARF6	640	57	19734	3.24572	1	1	0.999118
GOTERM_BP_DIRECT	GO:0007289~spermatid nucleus differentiation	3	0.42735	0.0396522	PYGO1, TMF1, AGFG1	640	10	19734	9.25031	1	1	0.999118
GOTERM_BP_DIRECT	GO:0014912~negative regulation of smooth muscle cell migration	3	0.42735	0.0396522	NDRG4, ABHD2, BMPR1A	640	10	19734	9.25031	1	1	0.999118
GOTERM_BP_DIRECT	GO:2000177~regulation of neural precursor cell proliferation	3	0.42735	0.0396522	TRIM71, SHCBP1, FOXO1	640	10	19734	9.25031	1	1	0.999118
GOTERM_BP_DIRECT	GO:0003214~cardiac left ventricle morphogenesis	3	0.42735	0.0396522	NPY5R, RBPJ, TGFBR2	640	10	19734	9.25031	1	1	0.999118
GOTERM_BP_DIRECT	GO:0030422~siRNA processing	3	0.42735	0.0396522	TERT, AGO2, DICER1	640	10	19734	9.25031	1	1	0.999118
GOTERM_BP_DIRECT	GO:0007417~central nervous system development	10	1.4245	0.0400672	SOX3, NCKAP1, GSN, APLP2, SLC2A1, MBP, MSI2, NPAS2, SH3GL1, GLIS2	640	141	19734	2.18684	1	1	0.999118
GOTERM_BP_DIRECT	GO:0016477~cell migration	16	2.2792	0.0408354	ITGB1, NCKAP1, ONECUT1, NFATC2, EMP2, ARPC5, PIK3C2A, RHOD, KNSTRN, PTPRF, TGFBR3, ARC, FMNL2, SIRPA, EPHB3, EPHA2	640	281	19734	1.75569	1	1	0.999118
GOTERM_BP_DIRECT	GO:0030308~negative regulation of cell growth	9	1.28205	0.0413421	PSRC1, DDX3X, WNT11, GNG4, FHL1, BCL2, MSX1, ENO1, ADIPOR1	640	120	19734	2.31258	1	1	0.999118
GOTERM_BP_DIRECT	GO:0030336~negative regulation of cell migration	12	1.7094	0.0414082	TGFBR3, CLDN3, WNT11, BRMS1L, IL24, BCL2, TET1, STC1, RECK, TGFBR1, WNT4, SMAD7	640	187	19734	1.97868	1	1	0.999118
GOTERM_BP_DIRECT	GO:0007409~axonogenesis	8	1.1396	0.0417561	RTN4R, BRSK2, PARD6B, RAB3A, APLP2, BCL2, SLITRK5, ADCY1	640	99	19734	2.49167	1	1	0.999118
GOTERM_BP_DIRECT	GO:0042475~odontogenesis of dentin-containing tooth	6	0.854701	0.0418668	JAG2, BMP4, DLX3, LRP4, MSX1, BMPR1A	640	59	19734	3.1357	1	1	0.999118
GOTERM_BP_DIRECT	GO:0043410~positive regulation of MAPK cascade	12	1.7094	0.0427581	PRDX2, F2R, DAB2IP, PDGFB, FRS2, JAK2, SORBS3, HLA-DRB1, INAVA, NKD1, MAP2K6, WNT4	640	188	19734	1.96815	1	1	0.999118
GOTERM_BP_DIRECT	GO:0030041~actin filament polymerization	5	0.712251	0.0428742	PREX1, GSN, INF2, MICALL2, JAK2	640	41	19734	3.76029	1	1	0.999118
GOTERM_BP_DIRECT	GO:0043488~regulation of mRNA stability	5	0.712251	0.0428742	RNASEL, YTHDF3, SERBP1, PRKCD, RBM24	640	41	19734	3.76029	1	1	0.999118
GOTERM_BP_DIRECT	GO:0010628~positive regulation of gene expression	25	3.56125	0.0431656	DDX3X, PDGFB, GATA5, GATA2, RBPJ, EPB41L4B, TMED2, RBBP9, SRPK2, MEF2A, GSN, WHRN, SLC2A10, NFATC2, TGFBR1, BMP6, QKI, TGFBR3, BMP4, OLFM1, CLDN3, PKP1, FAM98A, BMPR1A, TLR2	640	509	19734	1.51446	1	1	0.999118
GOTERM_BP_DIRECT	GO:0045597~positive regulation of cell differentiation	6	0.854701	0.0445073	SLC6A6, SOCS3, SMARCD3, DPF1, CCN5, JAK2	640	60	19734	3.08344	1	1	0.999118
GOTERM_BP_DIRECT	GO:0007565~female pregnancy	7	0.997151	0.0451097	ACE, AMBP, ABCC8, IGFBP2, SLC2A1, BCL2, FOS	640	80	19734	2.69801	1	1	0.999118
GOTERM_BP_DIRECT	GO:0048589~developmental growth	4	0.569801	0.0458087	CHST11, ZMIZ1, EIF4H, BMPR1A	640	25	19734	4.9335	1	1	0.999118
GOTERM_BP_DIRECT	GO:0007405~neuroblast proliferation	5	0.712251	0.0462204	ITGB1, DAGLA, FRS2, GATA2, EML1	640	42	19734	3.67076	1	1	0.999118
GOTERM_BP_DIRECT	GO:0051607~defense response to virus	14	1.9943	0.0462524	BNIP3L, RNASEL, ELMOD2, BNIP3, PYCARD, EXOSC5, PDE12, DHX15, BCL2, IRF5, ZMYND11, POLR3K, APOBEC3B, TLR2	640	238	19734	1.81379	1	1	0.999118
GOTERM_BP_DIRECT	GO:0035694~mitochondrial protein catabolic process	3	0.42735	0.0474437	BNIP3L, BNIP3, PRKACB	640	11	19734	8.40938	1	1	0.999118
GOTERM_BP_DIRECT	GO:0060379~cardiac muscle cell myoblast differentiation	3	0.42735	0.0474437	ITGB1, RBPJ, TBX2	640	11	19734	8.40938	1	1	0.999118
GOTERM_BP_DIRECT	GO:0001886~endothelial cell morphogenesis	3	0.42735	0.0474437	COL18A1, HEG1, STC1	640	11	19734	8.40938	1	1	0.999118
GOTERM_BP_DIRECT	GO:0051775~response to redox state	3	0.42735	0.0474437	SELENOS, CLOCK, NPAS2	640	11	19734	8.40938	1	1	0.999118
GOTERM_BP_DIRECT	GO:0045199~maintenance of epithelial cell apical/basal polarity	3	0.42735	0.0474437	NHERF1, WNT11, LIN7C	640	11	19734	8.40938	1	1	0.999118
GOTERM_BP_DIRECT	GO:0033598~mammary gland epithelial cell proliferation	3	0.42735	0.0474437	CCND1, MAPK1, EPHA2	640	11	19734	8.40938	1	1	0.999118
GOTERM_BP_DIRECT	GO:0006983~ER overload response	3	0.42735	0.0474437	PPP1R15B, SELENOS, WFS1	640	11	19734	8.40938	1	1	0.999118
GOTERM_BP_DIRECT	GO:0030335~positive regulation of cell migration	16	2.2792	0.0475498	ITGB1, SEMA7A, XBP1, MCAM, F2R, ONECUT1, PDGFB, SEMA4F, RHOD, TGFBR1, CXCL16, PREX1, CLDN3, ITGA6, JAK2, EPHA2	640	287	19734	1.71899	1	1	0.999118
GOTERM_BP_DIRECT	GO:0016055~Wnt signaling pathway	11	1.56695	0.0486622	DLX3, DDX3X, NHERF1, CCND1, TNKS2, NXN, KREMEN1, LRP4, STRN, SENP2, NKD1	640	169	19734	2.00697	1	1	0.999118
GOTERM_BP_DIRECT	GO:0001654~eye development	5	0.712251	0.0497078	PXDN, RAB18, PBX4, BMP6, PBX1	640	43	19734	3.58539	1	1	0.999118
GOTERM_BP_DIRECT	GO:0045892~negative regulation of DNA-templated transcription	27	3.84615	0.0530354	NAB1, PDGFB, ENO1, RBPJ, TOB1, FOXO1, GLIS2, ZMYM2, WNT11, BASP1, NACC2, WNT4, FZD1, CBX5, CBX3, DAB2IP, PHC3, TBX2, BMP4, HIC2, LHX1, ID1, RLIM, ZMYND11, CLOCK, TRIM33, RCOR1	640	573	19734	1.45293	1	1	0.999118
GOTERM_BP_DIRECT	GO:0150104~transport across blood-brain barrier	7	0.997151	0.0548959	SLC6A6, SLC16A1, NHERF1, SLC22A5, SLC2A10, SLC2A1, SLC29A4	640	84	19734	2.56953	1	1	0.999118
GOTERM_BP_DIRECT	GO:0001889~liver development	7	0.997151	0.0548959	TGFBR3, XBP1, MAN2A1, RB1CC1, ONECUT1, WNT4, ARF6	640	84	19734	2.56953	1	1	0.999118
GOTERM_BP_DIRECT	GO:0001759~organ induction	3	0.42735	0.0557376	BMP4, FRS2, SPRY1	640	12	19734	7.70859	1	1	0.999118
GOTERM_BP_DIRECT	GO:0006613~cotranslational protein targeting to membrane	3	0.42735	0.0557376	TRAM1, SSR1, SEC62	640	12	19734	7.70859	1	1	0.999118
GOTERM_BP_DIRECT	GO:0035773~insulin secretion involved in cellular response to glucose stimulus	3	0.42735	0.0557376	SELENOT, RAB11FIP2, RAB11FIP5	640	12	19734	7.70859	1	1	0.999118
GOTERM_BP_DIRECT	GO:0036152~phosphatidylethanolamine acyl-chain remodeling	3	0.42735	0.0557376	ABHD4, MBOAT1, MBOAT2	640	12	19734	7.70859	1	1	0.999118
GOTERM_BP_DIRECT	GO:0033687~osteoblast proliferation	3	0.42735	0.0557376	BCL2, LRP5, CTHRC1	640	12	19734	7.70859	1	1	0.999118
GOTERM_BP_DIRECT	GO:0001701~in utero embryonic development	13	1.85185	0.0565359	JAG2, ITGB1, NXN, HEG1, PTCH1, TGFBR1, TGFBR2, CHST11, ZMIZ1, MAN2A1, VPS54, MSX1, BMPR1A	640	221	19734	1.81379	1	1	0.999118
GOTERM_BP_DIRECT	GO:0043524~negative regulation of neuron apoptotic process	10	1.4245	0.0572928	CCND1, TERT, PLXND1, WFS1, F2R, BCL2, EN2, JAK2, RETREG1, BOK	640	151	19734	2.04201	1	1	0.999118
GOTERM_BP_DIRECT	GO:0016310~phosphorylation	29	4.13105	0.0586845	BRSK2, MAST4, AK4, PIK3C2A, CHEK1, PBK, MAPK1, PIP4K2B, CKB, PIP4K2C, JAK2, PRKACB, MAPK3, MAP2K6, CDK17, SRPK2, YES1, NEK7, PRKCD, PASK, TGFBR1, TGFBR2, MAPK13, GAK, ETNK1, ITPKA, CALM1, BMPR1A, EPHA2	640	633	19734	1.41263	1	1	0.999118
GOTERM_BP_DIRECT	GO:0010508~positive regulation of autophagy	7	0.997151	0.0602335	XBP1, PLEKHF1, BNIP3, RB1CC1, PIK3C2A, FOXO1, TRIM23	640	86	19734	2.50977	1	1	0.999118
GOTERM_BP_DIRECT	GO:0001649~osteoblast differentiation	9	1.28205	0.0608057	BMP4, WWTR1, SEMA7A, WNT11, BMP6, BMPR1A, EPHA2, CTHRC1, MAP2K6	640	130	19734	2.13469	1	1	0.999118
GOTERM_BP_DIRECT	GO:0010971~positive regulation of G2/M transition of mitotic cell cycle	4	0.569801	0.0608067	SMARCD3, CCND1, RCC2, PBX1	640	28	19734	4.40491	1	1	0.999118
GOTERM_BP_DIRECT	GO:0046627~negative regulation of insulin receptor signaling pathway	5	0.712251	0.0610106	SOCS3, PTPRE, PRKCD, PIP4K2B, PIP4K2C	640	46	19734	3.35156	1	1	0.999118
GOTERM_BP_DIRECT	GO:0042635~positive regulation of hair cycle	2	0.2849	0.0637144	TERT, TSKU	640	2	19734	30.8344	1	1	0.999118
GOTERM_BP_DIRECT	GO:0042761~very long-chain fatty acid biosynthetic process	3	0.42735	0.0644933	HACD1, ELOVL4, ELOVL5	640	13	19734	7.11562	1	1	0.999118
GOTERM_BP_DIRECT	GO:0001952~regulation of cell-matrix adhesion	3	0.42735	0.0644933	ONECUT1, BCL2, EMP2	640	13	19734	7.11562	1	1	0.999118
GOTERM_BP_DIRECT	GO:0033690~positive regulation of osteoblast proliferation	3	0.42735	0.0644933	LRP5, HPSE, CTHRC1	640	13	19734	7.11562	1	1	0.999118
GOTERM_BP_DIRECT	GO:0010762~regulation of fibroblast migration	3	0.42735	0.0644933	RCC2, CORO1C, APPL1	640	13	19734	7.11562	1	1	0.999118
GOTERM_BP_DIRECT	GO:0000122~negative regulation of transcription by RNA polymerase II	41	5.84046	0.0645136	UHRF1, SATB2, GATA5, ENO1, GATA2, CXXC5, MACROH2A2, RBPJ, FOXO1, GLIS2, SOX3, CCND1, NACC2, MIER1, MSX1, MEF2A, WWTR1, XBP1, DR1, CBX5, MAGEE1, CBX3, WFS1, PTCH1, DAB2IP, NFATC2, TET1, ZBTB34, DICER1, SORBS3, BMP6, SMAD7, TBX2, BMP4, HIC2, RIPPLY3, BRMS1L, ID1, RLIM, SIM2, TRIM33	640	963	19734	1.31278	1	1	0.999118
GOTERM_BP_DIRECT	GO:0000079~regulation of cyclin-dependent protein serine/threonine kinase activity	5	0.712251	0.0650553	CCNJ, CCND1, CCNE2, CDC6, CCNJL	640	47	19734	3.28025	1	1	0.999118
GOTERM_BP_DIRECT	GO:0009880~embryonic pattern specification	4	0.569801	0.0662539	RIPPLY3, SATB2, LHX1, SIM2	640	29	19734	4.25302	1	1	0.999118
GOTERM_BP_DIRECT	GO:0031647~regulation of protein stability	7	0.997151	0.0687984	PYCARD, XBP1, TERT, BCL2, MAPK1, TARDBP, SEPTIN8	640	89	19734	2.42518	1	1	0.999118
GOTERM_BP_DIRECT	GO:0003007~heart morphogenesis	5	0.712251	0.0692363	TGFBR3, BMP4, ZMIZ1, PTCH1, FLNA	640	48	19734	3.21191	1	1	0.999118
GOTERM_BP_DIRECT	GO:0010719~negative regulation of epithelial to mesenchymal transition	5	0.712251	0.0692363	PPP2CA, DAB2IP, SPRY1, ADIPOR1, SMAD7	640	48	19734	3.21191	1	1	0.999118
GOTERM_BP_DIRECT	GO:0060070~canonical Wnt signaling pathway	8	1.1396	0.0716425	FZD1, PYGO1, WNT11, LRP5, WNT9A, RECK, FOXO1, WNT4	640	112	19734	2.20246	1	1	0.999118
GOTERM_BP_DIRECT	GO:0071773~cellular response to BMP stimulus	4	0.569801	0.0719157	BMP4, GATA5, BMP6, BMPR1A	640	30	19734	4.11125	1	1	0.999118
GOTERM_BP_DIRECT	GO:0001934~positive regulation of protein phosphorylation	12	1.7094	0.0723425	FZD1, BMP4, MOB1A, SEMA7A, XBP1, CLDN3, CCND1, RB1CC1, NPTN, HLA-DRB1, PGF, MAP2K6	640	206	19734	1.79618	1	1	0.999118
GOTERM_BP_DIRECT	GO:0072089~stem cell proliferation	5	0.712251	0.0735523	TRIM71, WNT11, PTCH1, RBPJ, PBX1	640	49	19734	3.14636	1	1	0.999118
GOTERM_BP_DIRECT	GO:0045737~positive regulation of cyclin-dependent protein serine/threonine kinase activity	3	0.42735	0.0736722	PSRC1, CCND1, PIM1	640	14	19734	6.60737	1	1	0.999118
GOTERM_BP_DIRECT	GO:0030149~sphingolipid catabolic process	3	0.42735	0.0736722	ACER2, ALDH3B1, VPS54	640	14	19734	6.60737	1	1	0.999118
GOTERM_BP_DIRECT	GO:0071786~endoplasmic reticulum tubular network organization	3	0.42735	0.0736722	REEP1, REEP3, RAB18	640	14	19734	6.60737	1	1	0.999118
GOTERM_BP_DIRECT	GO:0060317~cardiac epithelial to mesenchymal transition	3	0.42735	0.0736722	TGFBR3, OLFM1, TGFBR1	640	14	19734	6.60737	1	1	0.999118
GOTERM_BP_DIRECT	GO:0062009~secondary palate development	3	0.42735	0.0736722	TGFBR3, WNT11, TGFBR2	640	14	19734	6.60737	1	1	0.999118
GOTERM_BP_DIRECT	GO:0015693~magnesium ion transport	3	0.42735	0.0736722	NIPAL1, NIPA1, SLC41A1	640	14	19734	6.60737	1	1	0.999118
GOTERM_BP_DIRECT	GO:0071277~cellular response to calcium ion	7	0.997151	0.0748802	MEF2A, ITPKA, NFATC2, INHBB, FOS, ADCY1, SLC25A24	640	91	19734	2.37187	1	1	0.999118
GOTERM_BP_DIRECT	GO:0051301~cell division	19	2.70655	0.0771334	ANAPC13, BRSK2, ERCC6L, CDCA7L, RCC2, CDC6, KNSTRN, ARPP19, KLHL42, PARD6B, PSRC1, CCNE2, CCND1, KATNAL1, REEP3, CHMP1A, FSD1, EVI5, ARF6	640	385	19734	1.5217	1	1	0.999118
GOTERM_BP_DIRECT	GO:0016239~positive regulation of macroautophagy	4	0.569801	0.0777861	GPSM1, BNIP3L, SESN3, BNIP3	640	31	19734	3.97863	1	1	0.999118
GOTERM_BP_DIRECT	GO:0034198~cellular response to amino acid starvation	5	0.712251	0.0780014	RRAGA, SESN3, BMT2, MAPK1, MAPK3	640	50	19734	3.08344	1	1	0.999118
GOTERM_BP_DIRECT	GO:0010977~negative regulation of neuron projection development	6	0.854701	0.0799904	GAK, RTN4R, CRMP1, FLNA, TSKU, ITM2C	640	71	19734	2.60572	1	1	0.999118
GOTERM_BP_DIRECT	GO:0036503~ERAD pathway	7	0.997151	0.081258	BRSK2, XBP1, SELENOS, WFS1, CANX, ANKZF1, UBE2J1	640	93	19734	2.32087	1	1	0.999118
GOTERM_BP_DIRECT	GO:0007399~nervous system development	20	2.849	0.0814251	GPSM1, NRSN2, SMARCD3, NEXMIF, TMOD2, LRP5, CRMP1, SEMA4F, FOS, TGFBR1, OLFM1, DPYSL4, LHX1, DPF1, UNC119, IGSF9B, RGS9, SIM2, GPM6B, ARF6	640	414	19734	1.48958	1	1	0.999118
GOTERM_BP_DIRECT	GO:0032496~response to lipopolysaccharide	9	1.28205	0.0825415	PRDX2, GJB2, ACE, ABCC8, F2R, FOS, JAK2, SMAD6, TLR2	640	139	19734	1.99647	1	1	0.999118
GOTERM_BP_DIRECT	GO:0000086~G2/M transition of mitotic cell cycle	5	0.712251	0.0825818	BRSK2, CHEK1, CALM1, ARPP19, PBX1	640	51	19734	3.02298	1	1	0.999118
GOTERM_BP_DIRECT	GO:1903830~magnesium ion transmembrane transport	3	0.42735	0.0832378	NIPAL1, NIPA1, SLC41A1	640	15	19734	6.16688	1	1	0.999118
GOTERM_BP_DIRECT	GO:0030278~regulation of ossification	3	0.42735	0.0832378	MAPK1, PBX1, MAPK3	640	15	19734	6.16688	1	1	0.999118
GOTERM_BP_DIRECT	GO:0010717~regulation of epithelial to mesenchymal transition	3	0.42735	0.0832378	QKI, TGFBR1, SMAD7	640	15	19734	6.16688	1	1	0.999118
GOTERM_BP_DIRECT	GO:0048599~oocyte development	3	0.42735	0.0832378	BCL2, INHBB, WNT4	640	15	19734	6.16688	1	1	0.999118
GOTERM_BP_DIRECT	GO:0006996~organelle organization	3	0.42735	0.0832378	XBP1, KIF3A, KIF5C	640	15	19734	6.16688	1	1	0.999118
GOTERM_BP_DIRECT	GO:0045667~regulation of osteoblast differentiation	3	0.42735	0.0832378	RASSF2, TCIRG1, PRKACB	640	15	19734	6.16688	1	1	0.999118
GOTERM_BP_DIRECT	GO:0006636~unsaturated fatty acid biosynthetic process	3	0.42735	0.0832378	ELOVL4, ELOVL5, SCD5	640	15	19734	6.16688	1	1	0.999118
GOTERM_BP_DIRECT	GO:0019082~viral protein processing	4	0.569801	0.0838588	SPCS3, MAN2A1, MGAT4A, CANX	640	32	19734	3.8543	1	1	0.999118
GOTERM_BP_DIRECT	GO:0065003~protein-containing complex assembly	9	1.28205	0.0852067	HACD1, PARD6B, NHERF1, CAPZA1, SLC2A1, TSPAN4, IL1RAP, TEAD1, KPNA3	640	140	19734	1.98221	1	1	0.999118
GOTERM_BP_DIRECT	GO:0097009~energy homeostasis	5	0.712251	0.0872915	EDN2, PASK, METRNL, TSKU, FOXO1	640	52	19734	2.96484	1	1	0.999118
GOTERM_BP_DIRECT	GO:0046854~phosphatidylinositol phosphate biosynthetic process	5	0.712251	0.0872915	SOCS3, ITPKA, BPNT2, PIP4K2B, PIP4K2C	640	52	19734	2.96484	1	1	0.999118
GOTERM_BP_DIRECT	GO:0002244~hematopoietic progenitor cell differentiation	6	0.854701	0.0876933	PYGO1, BMP4, ANLN, ESCO2, GATA2, EML1	640	73	19734	2.53433	1	1	0.999118
GOTERM_BP_DIRECT	GO:0048008~platelet-derived growth factor receptor signaling pathway	4	0.569801	0.0901273	PLEKHA1, PDGFB, JAK2, PIK3C2A	640	33	19734	3.7375	1	1	0.999118
GOTERM_BP_DIRECT	GO:0045879~negative regulation of smoothened signaling pathway	4	0.569801	0.0901273	PTCH1, TMED2, PRKACB, GLIS2	640	33	19734	3.7375	1	1	0.999118
GOTERM_BP_DIRECT	GO:0001958~endochondral ossification	4	0.569801	0.0901273	BMP4, NAB1, BPNT2, BMP6	640	33	19734	3.7375	1	1	0.999118
GOTERM_BP_DIRECT	GO:0050808~synapse organization	6	0.854701	0.0916847	LRP4, FLNA, SNCG, PPFIA4, ELFN1, PTPRF	640	74	19734	2.50008	1	1	0.999118
GOTERM_BP_DIRECT	GO:0030514~negative regulation of BMP signaling pathway	6	0.854701	0.0916847	FZD1, HTRA1, SMAD6, TOB1, TRIM33, SMAD7	640	74	19734	2.50008	1	1	0.999118
GOTERM_BP_DIRECT	GO:0043433~negative regulation of DNA-binding transcription factor activity	6	0.854701	0.0916847	PTCH1, ID1, PIM1, FLNA, PBX1, GLIS2	640	74	19734	2.50008	1	1	0.999118
GOTERM_BP_DIRECT	GO:1900087~positive regulation of G1/S transition of mitotic cell cycle	5	0.712251	0.0921282	DDX3X, CCND1, TERT, CCNE2, UBE2E2	640	53	19734	2.9089	1	1	0.999118
GOTERM_BP_DIRECT	GO:0097191~extrinsic apoptotic signaling pathway	5	0.712251	0.0921282	PRDX2, KRT18, RB1CC1, KRT8, JAK2	640	53	19734	2.9089	1	1	0.999118
GOTERM_BP_DIRECT	GO:0051770~positive regulation of nitric-oxide synthase biosynthetic process	3	0.42735	0.0931557	JAK2, MAP2K6, TLR2	640	16	19734	5.78145	1	1	0.999118
GOTERM_BP_DIRECT	GO:0010633~negative regulation of epithelial cell migration	3	0.42735	0.0931557	DAB2IP, ADIPOR1, CORO1C	640	16	19734	5.78145	1	1	0.999118
GOTERM_BP_DIRECT	GO:0060425~lung morphogenesis	3	0.42735	0.0931557	BMP4, MAPK1, MAPK3	640	16	19734	5.78145	1	1	0.999118
GOTERM_BP_DIRECT	GO:0030111~regulation of Wnt signaling pathway	3	0.42735	0.0931557	GSKIP, SENP2, KLF15	640	16	19734	5.78145	1	1	0.999118
GOTERM_BP_DIRECT	GO:0090280~positive regulation of calcium ion import	3	0.42735	0.0931557	PDGFB, TRPV3, STC1	640	16	19734	5.78145	1	1	0.999118
GOTERM_BP_DIRECT	GO:0043467~regulation of generation of precursor metabolites and energy	2	0.2849	0.094035	CXXC5, RBPJ	640	3	19734	20.5562	1	1	0.999118
GOTERM_BP_DIRECT	GO:1905075~positive regulation of tight junction disassembly	2	0.2849	0.094035	ABCC8, TGFBR1	640	3	19734	20.5562	1	1	0.999118
GOTERM_BP_DIRECT	GO:0061308~cardiac neural crest cell development involved in heart development	2	0.2849	0.094035	MAPK1, MAPK3	640	3	19734	20.5562	1	1	0.999118
GOTERM_BP_DIRECT	GO:0009912~auditory receptor cell fate commitment	2	0.2849	0.094035	JAG2, RBPJ	640	3	19734	20.5562	1	1	0.999118
GOTERM_BP_DIRECT	GO:1902033~regulation of hematopoietic stem cell proliferation	2	0.2849	0.094035	ACE, PIM1	640	3	19734	20.5562	1	1	0.999118
GOTERM_BP_DIRECT	GO:0061005~cell differentiation involved in kidney development	2	0.2849	0.094035	PTCH1, GLIS2	640	3	19734	20.5562	1	1	0.999118
GOTERM_BP_DIRECT	GO:0140300~serine import into mitochondrion	2	0.2849	0.094035	SFXN3, SFXN1	640	3	19734	20.5562	1	1	0.999118
GOTERM_BP_DIRECT	GO:0032915~positive regulation of transforming growth factor beta2 production	2	0.2849	0.094035	WNT11, BMPR1A	640	3	19734	20.5562	1	1	0.999118
GOTERM_BP_DIRECT	GO:1902635~1-phosphatidyl-1D-myo-inositol 4,5-bisphosphate biosynthetic process	2	0.2849	0.094035	PIP4K2B, PIP4K2C	640	3	19734	20.5562	1	1	0.999118
GOTERM_BP_DIRECT	GO:0032349~positive regulation of aldosterone biosynthetic process	2	0.2849	0.094035	BMP6, WNT4	640	3	19734	20.5562	1	1	0.999118
GOTERM_BP_DIRECT	GO:0048873~homeostasis of number of cells within a tissue	4	0.569801	0.0965848	F2R, BCL2, VPS54, GATA2	640	34	19734	3.62757	1	1	0.999118
GOTERM_BP_DIRECT	GO:2000045~regulation of G1/S transition of mitotic cell cycle	5	0.712251	0.0970898	PPP2CA, SMARCD3, CCND1, DPF1, APPL1	640	54	19734	2.85503	1	1	0.999118
GOTERM_BP_DIRECT	GO:0006260~DNA replication	7	0.997151	0.0984797	FAM111B, FEN1, SUPT16H, CHEK1, MCM6, DTD1, MCM2	640	98	19734	2.20246	1	1	0.999118

## Sheet: circFOXK2 NR
entry_id	gene_name	gene_type	logFC	PValue	FDR	MCF7_CTL_JY91.cpm	MCF7_si_circFOXK2_1_JY92.cpm	MCF7_si_circFOXK2_2_JY93.cpm
ENSG00000115896.17	PLCL1	protein_coding	2.56403	0.000928024	0.0450246	0.235631	2.29732	0.629149
ENSG00000236423.8	LINC01134	lncRNA	2.56729	3.44e-05	0.00342112	0.392719	3.5417	1.2583
ENSG00000137558.9	PI15	protein_coding	1.88307	0.000117791	0.00904767	0.942525	5.16896	1.88745
ENSG00000096006.12	CRISP3	protein_coding	3.67143	2.16e-08	6.37e-06	0.235631	4.59463	1.70769
ENSG00000157654.19	PALM2AKAP2	protein_coding	1.54484	0.000976462	0.0467686	1.17816	5.07324	1.88745
ENSG00000279414.1	CDRT15P9	processed_pseudogene	2.96924	0.000637047	0.0338586	0.157088	1.91443	0.719027
ENSG00000230882.1	ENSG00000230882	processed_pseudogene	4.15677	1.16e-05	0.00138974	0.0785438	2.29732	0.898784
ENSG00000228998.4	PERPP2	transcribed_processed_pseudogene	2.49202	0.000290685	0.0181798	0.314175	2.58448	1.07854
ENSG00000112175.8	BMP5	protein_coding	3.30835	6.02e-10	2.65e-07	0.471263	6.70051	2.87611
ENSG00000178568.16	ERBB4	protein_coding	2.0991	1.44e-06	0.000243177	1.2567	7.562	3.3255
ENSG00000118515.12	SGK1	protein_coding	1.64139	0.00055129	0.0301648	1.09961	4.78608	2.15708
ENSG00000196167.10	COLCA1	lncRNA	2.93203	5.45e-06	0.000745375	0.314175	3.35025	1.61781
ENSG00000186417.15	GLDN	protein_coding	1.56431	0.000230724	0.0152557	1.57088	6.31762	3.05587
ENSG00000188738.16	FSIP2	protein_coding	1.7833	1.25e-06	0.000214029	2.43486	11.2951	5.57246
ENSG00000196569.14	LAMA2	protein_coding	2.27854	0.000141022	0.0102764	0.471263	3.06309	1.61781
ENSG00000130518.18	IQCN	protein_coding	1.75124	3.13e-08	8.8e-06	4.08428	17.9956	9.61699
ENSG00000181449.4	SOX2	protein_coding	5.58655	1.81e-13	2.38e-10	0.0785438	5.55185	3.05587
ENSG00000135205.15	CCDC146	protein_coding	2.14391	0.000185398	0.0127546	0.549806	3.15881	1.79757
ENSG00000117114.21	ADGRL2	protein_coding	1.20142	6.03e-06	0.000809845	8.63981	25.3662	14.4704
ENSG00000250132.6	ENSG00000250132	lncRNA	1.78652	0.000131937	0.0097848	1.09961	4.8818	2.78623
ENSG00000064787.14	BCAS1	protein_coding	1.03947	3.32e-06	0.000488035	22.1493	58.0072	33.1651
ENSG00000268416.1	ENSG00000268416	lncRNA	2.59565	0.000124391	0.00935966	0.314175	2.48876	1.43805
ENSG00000204262.14	COL5A2	protein_coding	2.70008	6.3e-07	0.000119728	0.549806	4.59463	2.69635
ENSG00000106546.14	AHR	protein_coding	1.08178	1.02e-05	0.00125176	11.9387	31.4924	19.1441
ENSG00000248508.10	SRP14-DT	lncRNA	1.20635	0.000881203	0.0433716	3.06321	8.80638	5.3927
ENSG00000172551.12	MUCL1	protein_coding	1.95552	1.67e-06	0.000276404	1.64942	7.94489	4.94331
ENSG00000133710.17	SPINK5	protein_coding	1.26731	4.32e-05	0.00414809	5.0268	14.8368	9.43723
ENSG00000234678.2	ELF3-AS1	lncRNA	1.20193	0.000273909	0.0173949	4.08428	11.4866	7.37003
ENSG00000103978.17	TMEM87A	protein_coding	0.943197	1.25e-05	0.00147708	39.9788	93.7114	60.1287
ENSG00000161405.17	IKZF3	protein_coding	2.60328	0.0007055	0.0362995	0.235631	1.81871	1.16842
ENSG00000270344.4	POC1B-AS1	lncRNA	1.28384	3.58e-06	0.000515962	7.30457	21.6331	14.021
ENSG00000151322.20	NPAS3	protein_coding	2.09265	0.000647631	0.0342428	0.471263	2.48876	1.61781
ENSG00000289228.2	ENSG00000289228	lncRNA	3.65336	0.000510916	0.0282787	0.0785438	1.3401	0.898784
ENSG00000153294.12	ADGRF4	protein_coding	1.19911	0.00070043	0.0360689	3.29884	9.09354	6.11173
ENSG00000204160.12	ZDHHC18	protein_coding	1.66746	1.81e-13	2.38e-10	23.7202	89.7868	61.0274
ENSG00000282961.1	PRNCR1	lncRNA	2.27594	0.000143837	0.010393	0.471263	2.77592	1.88745
ENSG00000260257.2	ENSG00000260257	lncRNA	1.49221	9.03e-06	0.0011284	3.53447	11.8695	8.08906
ENSG00000112378.12	PERP	protein_coding	1.19928	4.35e-08	1.18e-05	36.837	100.603	68.6671
ENSG00000215244.4	LINC02649	lncRNA	2.45033	0.00039999	0.0234136	0.314175	2.10587	1.43805
ENSG00000250899.3	ENSG00000250899	lncRNA	1.37399	4.38e-07	8.65e-05	7.5402	23.2603	15.9085
ENSG00000111859.17	NEDD9	protein_coding	2.44599	1.67e-08	5.12e-06	1.17816	7.65772	5.30283
ENSG00000138434.17	ITPRID2	protein_coding	0.967465	6.37e-06	0.000847458	82.471	190.582	132.031
ENSG00000095321.18	CRAT	protein_coding	2.08931	1.21e-05	0.00143908	0.942525	4.78608	3.3255
ENSG00000025772.8	TOMM34	protein_coding	0.777135	0.000408386	0.0237011	25.6838	51.9768	36.1311
ENSG00000167874.7	TMEM88	protein_coding	2.44327	0.000104719	0.00825191	0.392719	2.58448	1.79757
ENSG00000105929.16	ATP6V0A4	protein_coding	1.75802	5.09e-11	3.08e-08	7.06894	28.2378	19.6834
ENSG00000111052.8	LIN7A	protein_coding	0.970906	0.000153884	0.0109942	10.4463	24.1218	16.8971
ENSG00000231365.7	WARS2-AS1	lncRNA	1.41947	8.03e-09	2.69e-06	10.682	33.5983	23.638
ENSG00000117448.14	AKR1A1	protein_coding	1.03778	1.8e-06	0.000292884	35.0305	84.4264	59.4995
ENSG00000116667.15	C1orf21	protein_coding	1.54845	2.07e-10	1.01e-07	11.2318	38.48	27.323
ENSG00000139645.11	ANKRD52	protein_coding	0.746717	0.000340494	0.0206005	214.424	419.835	299.834
ENSG00000104231.11	ZFAND1	protein_coding	0.852305	7.48e-05	0.0063687	36.7585	77.4387	55.3651
ENSG00000111846.20	GCNT2	protein_coding	3.36394	3.18e-05	0.00323563	0.157088	2.01015	1.43805
ENSG00000102547.19	CAB39L	protein_coding	1.53047	8.41e-09	2.8e-06	7.77583	26.2277	18.7846
ENSG00000106536.21	POU6F2	protein_coding	1.39146	0.000429661	0.0245633	2.12068	6.50906	4.67368
ENSG00000251432.8	LINC02615	lncRNA	1.35898	0.000678995	0.0353817	2.04214	6.12618	4.40404
ENSG00000069493.15	CLEC2D	protein_coding	1.25099	0.00075142	0.0380524	2.82758	7.84916	5.66234
ENSG00000286565.1	ENSG00000286565	lncRNA	3.59195	0.00074474	0.0378101	0.0785438	1.24438	0.898784
ENSG00000179104.9	TMTC2	protein_coding	1.3664	1.75e-07	3.88e-05	8.63981	25.8448	18.7846
ENSG00000187049.11	TMEM216	protein_coding	0.956995	0.000139005	0.0101684	11.3103	25.4619	18.515
ENSG00000130779.22	CLIP1	protein_coding	1.16589	7.84e-08	1.9e-05	63.699	165.311	120.617
ENSG00000096654.16	ZNF184	protein_coding	1.05305	0.000114831	0.00886619	8.2471	19.8144	14.4704
ENSG00000156011.19	PSD3	protein_coding	0.728724	0.000858952	0.042385	27.0191	51.6896	37.9287
ENSG00000237940.3	LINC01238	lncRNA	3.84502	3.81e-15	8.96e-12	0.549806	9.28499	6.83076
ENSG00000108375.13	RNF43	protein_coding	1.14914	4.81e-05	0.0045185	7.14748	18.2828	13.4818
ENSG00000171307.19	ZDHHC16	protein_coding	1.12335	2.69e-07	5.67e-05	34.1665	85.6708	63.2744
ENSG00000184378.3	ACTRT3	protein_coding	1.32953	0.000802948	0.0401973	2.12068	6.12618	4.5838
ENSG00000115762.17	PLEKHB2	protein_coding	1.27839	3.29e-09	1.21e-06	121.9	338.184	253.277
ENSG00000204304.12	PBX2	protein_coding	0.704626	0.000884336	0.0434211	73.1243	136.307	102.102
ENSG00000177548.13	RABEP2	protein_coding	0.759153	0.000453473	0.025661	29.611	57.3372	42.9619
ENSG00000129625.13	REEP5	protein_coding	0.957437	6.04e-06	0.000809845	164.549	365.273	273.859
ENSG00000132510.11	KDM6B	protein_coding	1.67722	5.73e-14	9.23e-11	60.086	219.585	164.837
ENSG00000133393.13	CEP20	protein_coding	1.17921	1.1e-07	2.61e-05	23.4846	60.7832	45.6582
ENSG00000290531.1	ENSG00000290531	lncRNA	2.77083	0.000207787	0.0140269	0.235631	1.91443	1.43805
ENSG00000051108.15	HERPUD1	protein_coding	0.916312	2.24e-05	0.00242889	34.3236	73.9927	55.6347
ENSG00000186615.12	KTN1-AS1	lncRNA	0.933705	0.000842178	0.041753	7.93292	17.3256	13.0324
ENSG00000187605.16	TET3	protein_coding	1.22824	1.21e-08	3.84e-06	124.413	332.632	250.401
ENSG00000149187.19	CELF1	protein_coding	0.893953	1.88e-05	0.00209339	237.988	504.548	380.006
ENSG00000271122.1	HERPUD2-AS1	lncRNA	1.2585	4.27e-05	0.00411932	5.18389	14.1668	10.6955
ENSG00000172366.20	MCRIP2	protein_coding	0.725965	0.000789507	0.0396757	29.8466	56.2843	42.5125
ENSG00000259956.2	RBM15B	protein_coding	0.8638	5.3e-05	0.00491584	67.5476	140.041	105.877
ENSG00000232586.1	KIAA1614-AS1	lncRNA	1.69644	3.42e-05	0.00340798	1.72796	6.41334	4.85343
ENSG00000182621.19	PLCB1	protein_coding	0.875483	0.000119214	0.0091355	19.2432	40.203	30.4688
ENSG00000088726.16	TMEM40	protein_coding	1.31672	0.000910478	0.0444519	2.12068	6.03046	4.5838
ENSG00000121361.5	KCNJ8	protein_coding	1.73906	1.97e-06	0.000315701	2.5134	9.57215	7.28015
ENSG00000125848.10	FLRT3	protein_coding	2.57261	5.4e-10	2.43e-07	1.33524	9.09354	6.92064
ENSG00000099875.16	MKNK2	protein_coding	1.51938	6.04e-12	4.86e-09	71.1607	231.646	176.431
ENSG00000072422.17	RHOBTB1	protein_coding	0.95385	1.69e-05	0.00192277	23.7988	52.3597	39.906
ENSG00000247287.3	PRKCH-AS1	lncRNA	2.02794	0.000488462	0.0272382	0.549806	2.58448	1.97732
ENSG00000242779.8	ZNF702P	transcribed_processed_pseudogene	2.38353	5.99e-07	0.000115359	0.863981	5.16896	3.95465
ENSG00000136819.15	C9orf78	protein_coding	1.00915	2.07e-05	0.00227485	14.1379	32.2582	24.7166
ENSG00000070778.13	PTPN21	protein_coding	1.74684	7.77e-08	1.9e-05	3.69156	14.0711	10.7854
ENSG00000167470.14	MIDN	protein_coding	1.09896	3.6e-07	7.37e-05	75.3235	182.637	140.12
ENSG00000181588.17	MEX3D	protein_coding	1.47116	6.76e-11	3.98e-08	20.7356	65.0906	49.9724
ENSG00000258727.1	AP1G2-AS1	lncRNA	1.67726	0.0010666	0.0498518	0.863981	3.15881	2.42672
ENSG00000119471.15	HSDL2	protein_coding	0.958302	1.27e-05	0.00149763	25.998	57.1457	43.9505
ENSG00000109065.12	NAT9	protein_coding	0.886039	5.44e-05	0.00499707	25.998	54.2741	41.8833
ENSG00000181826.10	RELL1	protein_coding	0.946259	5.38e-05	0.00497992	15.3946	33.5025	25.885
ENSG00000197858.12	GPAA1	protein_coding	0.715432	0.000777184	0.0391006	49.9538	92.5627	71.5432
ENSG00000108819.11	PPP1R9B	protein_coding	0.966554	7.31e-06	0.000949791	49.6397	109.41	84.6655
ENSG00000176619.13	LMNB2	protein_coding	0.812374	0.000115692	0.00891016	157.088	310.999	240.784
ENSG00000213468.7	FIRRE	lncRNA	1.13195	3.2e-06	0.000470412	12.1743	30.0566	23.3684
ENSG00000161618.10	ALDH16A1	protein_coding	0.840616	0.000131465	0.00976864	25.6838	51.7853	40.2655
ENSG00000006704.11	GTF2IRD1	protein_coding	0.736043	0.00053374	0.0293092	64.3273	120.513	93.8331
ENSG00000167524.17	RSKR	protein_coding	1.04424	0.000438952	0.0250244	6.2835	14.5497	11.4146
ENSG00000139144.11	PIK3C2G	protein_coding	1.71953	2.6e-05	0.00276046	1.72796	6.41334	5.03319
ENSG00000164332.8	UBLCP1	protein_coding	1.1241	3.39e-06	0.000495981	12.4099	30.3437	23.8178
ENSG00000100814.19	CCNB1IP1	protein_coding	0.739575	0.000512022	0.0282943	55.6875	104.049	81.9691
ENSG00000139352.4	ASCL1	protein_coding	3.12223	9.5e-06	0.00118005	0.235631	2.39304	1.88745
ENSG00000106683.15	LIMK1	protein_coding	0.943452	1.15e-05	0.00138141	55.2163	118.695	93.7432
ENSG00000259673.6	IQCH-AS1	lncRNA	0.869858	0.000420962	0.0241778	12.4099	25.3662	20.0429
ENSG00000162989.5	KCNJ3	protein_coding	2.48069	4.07e-14	6.73e-11	2.90612	18.1871	14.3805
ENSG00000183354.12	KIAA2026	protein_coding	0.843783	0.000271446	0.0172586	16.8084	33.694	26.6939
ENSG00000164494.12	PDSS2	protein_coding	1.02235	3.52e-05	0.00347378	11.7816	26.7063	21.2113
ENSG00000004975.12	DVL2	protein_coding	0.710025	0.000843766	0.041764	52.3102	95.3386	75.8574
ENSG00000269893.10	SNHG8	lncRNA	0.86684	5.2e-05	0.00482929	54.9806	111.611	88.9796
ENSG00000160111.15	CPAMD8	protein_coding	1.02892	0.000498116	0.0277009	6.44059	14.6454	11.6842
ENSG00000170011.14	MYRIP	protein_coding	1.2845	5.76e-05	0.00523531	4.477	12.1566	9.70687
ENSG00000145545.12	SRD5A1	protein_coding	0.74534	0.000555203	0.0303247	30.3964	56.6671	45.2987
ENSG00000224063.6	CALCRL-AS1	lncRNA	2.27421	0.000145743	0.0105107	0.471263	2.58448	2.0672
ENSG00000233016.9	SNHG7	lncRNA	0.972557	6.2e-06	0.000826714	58.9864	128.65	102.911
ENSG00000115963.14	RND3	protein_coding	1.24557	3.82e-06	0.000544413	8.09001	21.3459	17.0769
ENSG00000213390.11	ARHGAP19	protein_coding	1.17581	1e-07	2.37e-05	24.8984	62.5061	50.0623
ENSG00000168495.13	POLR3D	protein_coding	0.745877	0.000635446	0.0338029	27.3332	50.9238	40.8048
ENSG00000198797.7	BRINP2	protein_coding	1.89285	0.000105472	0.00830056	0.942525	3.92458	3.14574
ENSG00000158864.13	NDUFS2	protein_coding	0.929526	1.49e-05	0.00173503	60.086	127.022	101.922
ENSG00000126581.13	BECN1	protein_coding	0.772209	0.000305165	0.0188924	43.042	81.5547	65.5214
ENSG00000204860.5	FAM201A	lncRNA	1.0851	0.000653116	0.0344436	4.79117	11.2951	9.07772
ENSG00000100014.20	SPECC1L	protein_coding	0.734858	0.000595299	0.0320854	36.6799	67.6751	54.4663
ENSG00000174233.12	ADCY6	protein_coding	1.06505	7.89e-07	0.000145946	71.789	166.364	134.099
ENSG00000237440.9	ZNF737	protein_coding	0.91243	9.06e-05	0.00736998	16.0229	33.4068	26.9635
ENSG00000117724.15	CENPF	protein_coding	0.750795	0.000352942	0.0212487	160.543	298.938	241.413
ENSG00000229970.3	ENSG00000229970	lncRNA	1.43823	0.000143785	0.010393	2.5134	7.562	6.11173
ENSG00000102225.17	CDK16	protein_coding	1.33144	1.79e-09	7.24e-07	29.9252	83.2777	67.4088
ENSG00000138792.10	ENPEP	protein_coding	1.32277	5.71e-05	0.00519094	4.00573	11.1037	8.98784
ENSG00000274828.2	ENSG00000274828	lncRNA	1.40693	0.00055511	0.0303247	1.88505	5.55185	4.49392
ENSG00000140465.15	CYP1A1	protein_coding	2.36896	9.43e-13	9.47e-10	2.90612	16.6555	13.4818
ENSG00000003989.18	SLC7A2	protein_coding	0.751101	0.000386392	0.0228359	105.956	197.091	159.624
ENSG00000196693.15	ZNF33B	protein_coding	1.17578	9.04e-08	2.16e-05	27.0976	67.6751	54.8258
ENSG00000167635.12	ZNF146	protein_coding	0.772449	0.000270499	0.0172163	92.446	174.5	141.379
ENSG00000280128.1	ENSG00000280128	TEC	1.12043	6.71e-06	0.000886908	11.1532	26.802	21.7506
ENSG00000243155.1	ENSG00000243155	lncRNA	1.7941	2.28e-05	0.00246358	1.49233	5.74329	4.67368
ENSG00000176641.11	RNF152	protein_coding	0.897268	3.07e-05	0.00315722	41.7067	85.6708	69.7456
ENSG00000179295.19	PTPN11	protein_coding	1.45423	2.27e-11	1.54e-08	125.591	379.249	309.092
ENSG00000136444.10	RSAD1	protein_coding	0.699692	0.00102372	0.0483483	43.906	78.5874	64.0833
ENSG00000116106.12	EPHA4	protein_coding	1.214	3.34e-05	0.00334748	6.2835	16.0812	13.1222
ENSG00000178188.16	SH2B1	protein_coding	0.731262	0.000634959	0.0338029	35.8945	65.5692	53.6574
ENSG00000117758.14	STX12	protein_coding	0.901001	0.000111157	0.00866996	16.0229	32.9282	26.9635
ENSG00000198208.12	RPS6KL1	protein_coding	0.936778	6.17e-05	0.00552635	15.6302	32.9282	26.9635
ENSG00000063245.15	EPN1	protein_coding	1.42021	1.06e-10	5.66e-08	65.8197	193.645	158.725
ENSG00000133639.6	BTG1	protein_coding	1.05477	1.21e-06	0.000207146	37.701	86.0536	70.6444
ENSG00000184216.15	IRAK1	protein_coding	0.799278	0.000114059	0.00882066	283.307	540.922	445.168
ENSG00000100216.6	TOMM22	protein_coding	1.35487	1.03e-09	4.39e-07	27.4903	77.1515	63.544
ENSG00000100320.24	RBFOX2	protein_coding	0.91509	2.09e-05	0.0022885	47.5975	98.4017	81.1602
ENSG00000186660.15	ZFP91	protein_coding	0.862712	5.48e-05	0.00501834	63.699	126.831	104.888
ENSG00000200997.1	RNVU1-34	snRNA	1.83999	2.2e-06	0.000346454	2.04214	8.04061	6.651
ENSG00000168936.12	TMEM129	protein_coding	0.877948	4.4e-05	0.00420441	43.8274	88.1595	72.9813
ENSG00000151458.12	ANKRD50	protein_coding	1.25469	5.52e-09	1.93e-06	136.431	356.084	295.071
ENSG00000249395.4	CASC9	lncRNA	1.27489	0.000112047	0.00871717	4.00573	10.6251	8.80808
ENSG00000088256.9	GNA11	protein_coding	0.984912	5.18e-06	0.000711615	42.8064	92.5627	76.9359
ENSG00000100239.16	PPP6R2	protein_coding	0.698166	0.00102061	0.0483294	53.2527	94.3814	78.4638
ENSG00000166197.17	NOLC1	protein_coding	1.40437	1.38e-10	7.17e-08	94.174	272.136	226.494
ENSG00000245556.5	SCAMP1-AS1	lncRNA	0.920442	0.000762453	0.0385177	8.56127	17.7085	14.7401
ENSG00000136167.15	LCP1	protein_coding	0.704161	0.000914716	0.0445107	58.9078	104.719	87.2719
ENSG00000153046.18	CDYL	protein_coding	0.769702	0.000298128	0.0185506	66.1339	123.002	102.551
ENSG00000167969.13	ECI1	protein_coding	0.927572	1.64e-05	0.00186808	46.8121	97.0616	81.0703
ENSG00000100802.15	C14orf93	protein_coding	0.99688	0.000175016	0.012191	9.18962	20.0058	16.7174
ENSG00000120685.20	PROSER1	protein_coding	0.725453	0.000617547	0.0330517	81.2928	146.454	122.414
ENSG00000134058.12	CDK7	protein_coding	0.756557	0.000490303	0.027316	28.9041	53.2212	44.4898
ENSG00000175390.15	EIF3F	protein_coding	1.00754	2.51e-06	0.000385616	117.187	256.629	214.63
ENSG00000284691.1	ENSG00000284691	protein_coding	1.3222	0.000688032	0.0355801	2.27777	6.2219	5.21295
ENSG00000071564.19	TCF3	protein_coding	1.42562	7.29e-11	4.25e-08	96.7659	282.761	237.189
ENSG00000159592.11	GPBP1L1	protein_coding	0.725633	0.000614054	0.0329512	83.0208	149.326	125.29
ENSG00000110917.8	MLEC	protein_coding	0.940776	8.27e-06	0.00104381	177.352	369.676	311.249
ENSG00000149792.9	MRPL49	protein_coding	0.706471	0.00082588	0.0410489	101.243	179.286	151.175
ENSG00000135374.11	ELF5	protein_coding	1.40918	7.95e-09	2.68e-06	11.1532	32.1624	27.1433
ENSG00000164062.13	APEH	protein_coding	0.792393	0.000200183	0.0135885	64.9557	122.045	103.001
ENSG00000050426.16	LETMD1	protein_coding	0.757151	0.000369615	0.0220144	67.4691	123.672	104.439
ENSG00000179532.13	DNHD1	protein_coding	1.07323	0.000640069	0.0339603	5.0268	11.4866	9.70687
ENSG00000134986.14	NREP	protein_coding	0.853551	0.000274435	0.0173949	15.3946	30.1523	25.5255
ENSG00000171552.14	BCL2L1	protein_coding	0.923286	1.81e-05	0.00202944	44.2201	90.744	77.0258
ENSG00000184014.9	DENND5A	protein_coding	0.879389	4.65e-05	0.0043963	32.7528	65.1864	55.3651
ENSG00000215717.7	TMEM167B	protein_coding	0.799621	0.000193003	0.0132036	38.4864	72.4612	61.5667
ENSG00000112473.19	SLC39A7	protein_coding	0.797006	0.000178104	0.0123639	79.879	149.996	127.627
ENSG00000107140.17	TESK1	protein_coding	1.2082	9.72e-07	0.000172428	11.2318	28.0464	23.9077
ENSG00000175727.15	MLXIP	protein_coding	0.810169	0.000139951	0.0102255	80.9786	153.25	130.773
ENSG00000236699.9	ARHGEF38	protein_coding	1.13186	3.27e-05	0.00330325	8.09001	19.1443	16.3579
ENSG00000071054.17	MAP4K4	protein_coding	1.42279	1.12e-10	5.92e-08	51.4462	148.656	127.268
ENSG00000135999.12	EPC2	protein_coding	0.896879	8.35e-05	0.00694468	18.929	38.0014	32.536
ENSG00000171587.15	DSCAM	protein_coding	0.753604	0.000328803	0.0200896	169.733	308.319	264.063
ENSG00000006652.15	IFRD1	protein_coding	0.772815	0.000583173	0.0315708	21.3639	39.3415	33.7044
ENSG00000087365.16	SF3B2	protein_coding	1.01955	1.61e-06	0.000268476	152.846	333.781	285.993
ENSG00000159388.6	BTG2	protein_coding	1.20771	6.92e-08	1.74e-05	21.8352	54.2741	46.6469
ENSG00000206828.1	RNVU1-30	snRNA	3.12132	9.57e-06	0.00118641	0.235631	2.29732	1.97732
ENSG00000184545.11	DUSP8	protein_coding	1.11098	7.28e-07	0.000135536	21.521	49.9666	43.0518
ENSG00000122034.17	GTF3A	protein_coding	0.820064	0.000115087	0.00887474	88.7545	168.278	145.154
ENSG00000015133.20	CCDC88C	protein_coding	0.832222	0.000100429	0.00801906	52.3102	100.029	86.2833
ENSG00000117543.22	DPH5	protein_coding	0.871413	0.00032913	0.0200896	13.1954	25.9405	22.3797
ENSG00000113552.16	GNPDA1	protein_coding	0.714566	0.000774703	0.0390078	56.8657	100.029	86.6428
ENSG00000037241.7	RPL26L1	protein_coding	0.871355	0.000130457	0.00970546	19.0861	37.4271	32.4461
ENSG00000177380.14	PPFIA3	protein_coding	1.21598	2.87e-08	8.18e-06	37.3868	93.0413	80.7108
ENSG00000244879.10	GABPB1-AS1	lncRNA	1.41216	9.16e-11	5.13e-08	109.647	312.339	271.343
ENSG00000151012.13	SLC7A11	protein_coding	1.81941	4.18e-15	9.15e-12	16.4156	62.0275	53.927
ENSG00000143420.19	ENSA	protein_coding	1.18048	4.23e-08	1.16e-05	119.072	288.6	251.21
ENSG00000197312.13	DDI2	protein_coding	0.725387	0.000639941	0.0339603	62.7565	110.846	96.7092
ENSG00000147124.13	ZNF41	protein_coding	1.1313	0.000664796	0.0348793	4.08428	9.57215	8.35869
ENSG00000099381.20	SETD1A	protein_coding	0.744707	0.000470889	0.0264267	54.3523	97.2531	84.9351
ENSG00000144290.17	SLC4A10	protein_coding	1.18749	0.000725456	0.0371079	3.37738	8.23205	7.19027
ENSG00000137166.18	FOXP4	protein_coding	1.29745	4.23e-09	1.51e-06	30.3964	79.736	69.7456
ENSG00000173457.11	PPP1R14B	protein_coding	1.31399	1.96e-09	7.88e-07	59.0649	156.696	137.065
ENSG00000100345.23	MYH9	protein_coding	1.02133	1.18e-06	0.000203244	229.112	496.125	434.023
ENSG00000226476.7	LINC01748	lncRNA	1.26849	0.000682374	0.0354672	2.74903	7.08339	6.20161
ENSG00000085998.15	POMGNT1	protein_coding	0.956136	2.38e-05	0.00256043	20.0287	41.4474	36.3109
ENSG00000127774.7	EMC6	protein_coding	0.793675	0.000931552	0.0451285	14.1379	26.132	22.919
ENSG00000085982.16	USP40	protein_coding	0.986569	1.79e-05	0.00201525	17.5938	37.1399	32.6259
ENSG00000129250.12	KIF1C	protein_coding	1.64144	1.58e-13	2.19e-10	69.3542	230.402	202.406
ENSG00000188986.9	NELFB	protein_coding	0.695765	0.001006	0.0478969	82.8637	142.912	125.56
ENSG00000286451.1	ENSG00000286451	lncRNA	1.14786	0.000685071	0.0354875	3.84864	9.09354	7.99918
ENSG00000119242.9	CCDC92	protein_coding	0.97276	0.000223987	0.0149068	9.5038	19.8144	17.5263
ENSG00000176410.8	DNAJC30	protein_coding	0.820178	0.000745726	0.0378287	13.2739	24.8876	22.0202
ENSG00000160336.17	ZNF761	protein_coding	1.26761	3.13e-08	8.8e-06	17.9865	45.9463	40.7149
ENSG00000189180.16	ZNF33A	protein_coding	0.836466	9.74e-05	0.00784383	41.314	78.1088	69.476
ENSG00000253719.4	ATXN7L3B	protein_coding	0.792865	0.000147785	0.0106454	208.848	382.79	340.909
ENSG00000106346.12	USP42	protein_coding	0.73585	0.000635418	0.0338029	31.0248	54.657	48.7141
ENSG00000145919.11	BOD1	protein_coding	0.828593	0.000101036	0.00804257	74.4595	139.849	124.661
ENSG00000182903.16	ZNF721	protein_coding	1.0115	7.4e-06	0.000960396	20.4214	43.5533	38.8275
ENSG00000137492.9	THAP12	protein_coding	0.739118	0.000500574	0.0277871	69.904	123.385	110.011
ENSG00000139726.11	DENR	protein_coding	0.963531	8e-06	0.00102444	44.3772	91.5098	81.6096
ENSG00000285219.4	HULC	lncRNA	1.37142	0.000177951	0.0123639	2.82758	7.75344	6.92064
ENSG00000065970.9	FOXJ2	protein_coding	0.727212	0.000853752	0.0421901	27.6474	48.3394	43.2315
ENSG00000186814.15	ZSCAN30	protein_coding	0.879041	0.000437022	0.0249375	11.7816	22.8774	20.4923
ENSG00000197226.13	TBC1D9B	protein_coding	0.919712	1.18e-05	0.00140547	209.241	417.442	374.254
ENSG00000014257.17	ACP3	protein_coding	1.80501	1.14e-06	0.00019903	2.35631	8.71066	7.81942
ENSG00000267100.2	ILF3-DT	lncRNA	0.943441	0.000313598	0.0193169	9.81797	19.9101	17.8858
ENSG00000141385.12	AFG3L2	protein_coding	0.863046	5.01e-05	0.00466853	101.871	195.176	175.443
ENSG00000248932.8	COPB2-DT	lncRNA	0.973312	0.000994703	0.0474328	6.51913	13.4967	12.1336
ENSG00000196642.19	RABL6	protein_coding	1.02492	1.89e-06	0.000304497	76.6587	164.258	147.76
ENSG00000280070.1	ENSG00000280070	TEC	1.96636	0.000793306	0.0398136	0.549806	2.29732	2.0672
ENSG00000103653.17	CSK	protein_coding	1.28847	3.73e-09	1.35e-06	61.4998	158.132	142.367
ENSG00000070814.22	TCOF1	protein_coding	0.750044	0.000377425	0.0223924	139.101	246.196	221.73
ENSG00000106635.8	BCL7B	protein_coding	1.10159	4.39e-07	8.65e-05	34.7163	78.3959	70.6444
ENSG00000172819.17	RARG	protein_coding	1.31406	2.25e-09	8.78e-07	43.9845	115.057	103.72
ENSG00000274523.5	RCC1L	protein_coding	0.762115	0.000344148	0.0207806	60.7929	108.452	97.7877
ENSG00000049323.16	LTBP1	protein_coding	1.31891	2e-09	7.95e-07	43.2776	113.526	102.461
ENSG00000109339.24	MAPK10	protein_coding	1.63982	0.000102346	0.00812768	1.57088	5.16896	4.67368
ENSG00000112419.15	PHACTR2	protein_coding	1.13081	2.67e-07	5.63e-05	25.9194	59.6345	53.927
ENSG00000184428.13	TOP1MT	protein_coding	0.946979	3.07e-05	0.00315722	19.4003	39.2458	35.5918
ENSG00000114062.22	UBE3A	protein_coding	0.843354	7.71e-05	0.00651493	71.9461	135.255	122.954
ENSG00000141994.16	DUS3L	protein_coding	0.741062	0.000960411	0.0462584	21.5995	37.81	34.4234
ENSG00000104679.12	R3HCC1	protein_coding	0.96727	0.000262703	0.0168251	9.34671	19.1443	17.4364
ENSG00000179818.17	PCBP1-AS1	lncRNA	0.769191	0.000698364	0.0359928	19.793	35.3212	32.1765
ENSG00000185551.15	NR2F2	protein_coding	0.811069	0.000149887	0.0107589	48.383	88.8296	80.9804
ENSG00000228775.8	WEE2-AS1	lncRNA	1.75219	0.000396772	0.0232697	0.942525	3.35025	3.05587
ENSG00000251580.3	LINC02482	lncRNA	1.25823	0.000821152	0.0409093	2.67049	6.70051	6.11173
ENSG00000144452.15	ABCA12	protein_coding	1.6555	6.01e-14	9.43e-11	103.756	341.917	311.878
ENSG00000213799.13	ZNF845	protein_coding	1.17249	6.5e-07	0.000123302	14.5306	34.2683	31.2777
ENSG00000204604.13	ZNF468	protein_coding	1.14556	6.96e-07	0.000131206	16.9655	39.2458	35.8615
ENSG00000155096.15	AZIN1	protein_coding	0.687494	0.000950029	0.0458019	213.796	359.434	329.225
ENSG00000089597.18	GANAB	protein_coding	1.43951	2.19e-11	1.5e-08	180.729	511.536	468.896
ENSG00000168890.14	TMEM150A	protein_coding	1.35932	2.69e-08	7.8e-06	11.1532	29.8651	27.4129
ENSG00000185453.13	ZSWIM9	protein_coding	1.05205	0.00046802	0.026314	5.96933	12.9224	11.8639
ENSG00000179562.3	GCC1	protein_coding	1.04895	1.34e-06	0.000226392	40.3715	87.1066	79.9918
ENSG00000113269.14	RNF130	protein_coding	0.74281	0.000493421	0.0274647	49.1684	85.7665	78.8234
ENSG00000163947.12	ARHGEF3	protein_coding	1.01118	0.000143541	0.010393	9.11108	19.1443	17.6162
ENSG00000153879.9	CEBPG	protein_coding	1.11546	3.03e-07	6.27e-05	39.6646	89.4996	82.4185
ENSG00000108349.17	CASC3	protein_coding	0.756183	0.000385296	0.0227931	56.1588	98.6889	91.0468
ENSG00000105327.18	BBC3	protein_coding	1.16752	3.7e-06	0.00052909	10.4463	24.409	22.5595
ENSG00000179912.21	R3HDM2	protein_coding	0.908232	3.48e-05	0.00345241	26.1551	51.0196	47.1862
ENSG00000254337.2	ENSG00000254337	lncRNA	1.22676	0.00104209	0.0489304	2.74903	6.70051	6.20161
ENSG00000166762.19	CATSPER2	protein_coding	1.35551	0.000356867	0.0214218	2.5134	6.70051	6.20161
ENSG00000164615.6	CAMLG	protein_coding	0.931267	1.73e-05	0.00196261	30.6321	60.6874	56.174
ENSG00000166415.15	WDR72	protein_coding	0.746466	0.000447258	0.0253797	64.1703	111.803	103.54
ENSG00000184564.11	SLITRK6	protein_coding	2.85704	2.51e-19	1.54e-15	2.82758	21.3459	19.7732
ENSG00000123933.17	MXD4	protein_coding	1.14553	1.47e-07	3.33e-05	42.178	96.8702	89.7885
ENSG00000149115.14	TNKS1BP1	protein_coding	0.788641	0.000197047	0.0134352	115.538	206.95	192.25
ENSG00000196781.16	TLE1	protein_coding	0.739971	0.000505086	0.0280122	58.5937	101.465	94.2824
ENSG00000179010.16	MRFAP1	protein_coding	0.976587	4.84e-06	0.000669575	119.936	244.664	227.392
ENSG00000186834.4	HEXIM1	protein_coding	0.793004	0.000218145	0.0146293	37.6225	67.5794	62.825
ENSG00000160325.15	CACFD1	protein_coding	0.87488	0.000185059	0.012746	15.6302	29.6737	27.6825
ENSG00000111266.9	DUSP16	protein_coding	0.771113	0.000310704	0.0191579	43.1991	76.29	71.1837
ENSG00000198346.11	ZNF813	protein_coding	1.2853	7.28e-07	0.000135536	9.11108	22.9732	21.4809
ENSG00000136770.11	DNAJC1	protein_coding	0.783761	0.000295108	0.0183886	29.5325	52.5511	49.1635
ENSG00000160877.7	NACC1	protein_coding	0.978206	3.65e-06	0.000523507	179.237	364.603	341.628
ENSG00000138757.15	G3BP2	protein_coding	1.04538	1.22e-06	0.000208931	72.3388	154.112	144.524
ENSG00000250775.2	ENSG00000250775	lncRNA	4.519	3.35e-07	6.89e-05	0.0785438	2.10587	1.97732
ENSG00000163584.18	RPL22L1	protein_coding	0.868049	5.4e-05	0.00498555	40.9213	77.0558	72.3521
ENSG00000127578.7	WFIKKN1	protein_coding	1.76189	0.000794073	0.0398194	0.785438	2.77592	2.60647
ENSG00000233806.9	LINC01237	lncRNA	2.73001	1.38e-12	1.32e-09	1.57088	10.8165	10.1563
ENSG00000205730.7	ITPRIPL2	protein_coding	0.728783	0.000619714	0.0331098	51.7603	88.4467	83.1375
ENSG00000172893.18	DHCR7	protein_coding	0.751796	0.000257599	0.0166024	331.769	575.382	541.967
ENSG00000100106.22	TRIOBP	protein_coding	1.01013	4.61e-06	0.000647167	25.0555	51.9768	48.9837
ENSG00000104964.15	TLE5	protein_coding	1.02863	2.17e-06	0.000342711	36.1301	75.9072	71.5432
ENSG00000107863.20	ARHGAP21	protein_coding	0.853017	7.4e-05	0.00631954	36.2872	67.4837	63.6339
ENSG00000130164.15	LDLR	protein_coding	1.18924	3.63e-08	1.01e-05	110.433	259.214	244.469
ENSG00000167110.19	GOLGA2	protein_coding	1.24856	1.24e-08	3.89e-06	40.5286	99.0718	93.5634
ENSG00000188895.12	MSL1	protein_coding	0.777801	0.000266642	0.0170239	53.4098	94.19	88.9796
ENSG00000129219.14	PLD2	protein_coding	0.918774	9.18e-05	0.00744611	15.1589	29.4822	27.8623
ENSG00000173875.14	ZNF791	protein_coding	0.796029	0.000402599	0.0234543	21.1283	37.7143	35.6817
ENSG00000118900.15	UBN1	protein_coding	0.77298	0.000283305	0.0178093	63.3063	111.133	105.248
ENSG00000178761.15	FAM219B	protein_coding	0.725269	0.000738587	0.03756	31.7317	53.8912	51.0509
ENSG00000100221.11	JOSD1	protein_coding	0.733206	0.000589175	0.0318113	44.5343	76.0029	72.0825
ENSG00000197136.5	PCNX3	protein_coding	1.50515	5.17e-12	4.38e-09	121.586	353.978	336.325
ENSG00000162522.11	KIAA1522	protein_coding	0.917254	1.67e-05	0.001902	120.408	233.082	221.73
ENSG00000161243.10	FBXO27	protein_coding	0.767928	0.000321588	0.0197099	48.5401	84.7135	80.6209
ENSG00000159335.19	PTMS	protein_coding	0.95294	8.67e-06	0.00108977	79.9576	158.419	151.175
ENSG00000105227.16	PRX	protein_coding	1.02084	0.000263909	0.0168846	7.69729	15.9855	15.2793
ENSG00000145632.15	PLK2	protein_coding	1.20861	4.37e-07	8.65e-05	13.0383	30.8223	29.4801
ENSG00000181218.6	H2AC25	protein_coding	0.84477	0.000218889	0.0146322	18.6149	34.1726	32.7157
ENSG00000213753.11	CENPBD2P	transcribed_processed_pseudogene	0.854446	0.00020838	0.0140514	17.5153	32.3539	31.008
ENSG00000124098.10	FAM210B	protein_coding	1.0254	6.75e-06	0.000890458	18.929	39.3415	37.7489
ENSG00000073711.11	PPP2R3A	protein_coding	1.07406	8.85e-07	0.000160246	29.1397	62.6019	60.1287
ENSG00000196214.11	ZNF766	protein_coding	0.773966	0.00046926	0.0263595	24.27	42.3089	40.7149
ENSG00000117461.15	PIK3R3	protein_coding	0.877125	4.18e-05	0.00403494	61.7354	115.536	111.269
ENSG00000265972.6	TXNIP	protein_coding	1.36006	3.92e-11	2.47e-08	568.264	1484.16	1433.29
ENSG00000179195.16	ZNF664	protein_coding	1.58092	1.13e-12	1.09e-09	56.1588	170.863	165.197
ENSG00000138867.17	GUCD1	protein_coding	0.715434	0.000694514	0.0358547	128.341	214.225	207.26
ENSG00000277161.2	PIGW	protein_coding	0.829773	0.000615296	0.0329829	13.431	24.2175	23.5481
ENSG00000168477.21	TNXB	protein_coding	1.73649	0.000974051	0.0467026	0.785438	2.6802	2.60647
ENSG00000177694.16	NAALADL2	protein_coding	1.3083	2.98e-09	1.11e-06	34.1665	85.7665	83.497
ENSG00000010626.15	LRRC23	protein_coding	1.37216	0.000678756	0.0353817	1.96359	5.16896	5.03319
ENSG00000116786.13	PLEKHM2	protein_coding	1.19109	5.5e-08	1.43e-05	33.9309	78.4916	76.4865
ENSG00000101350.8	KIF3B	protein_coding	0.744629	0.000461509	0.0260436	64.0917	108.74	106.057
ENSG00000115163.15	CENPA	protein_coding	0.999499	9.67e-06	0.0011963	20.2643	40.9688	40.0858
ENSG00000237489.5	C10orf143	protein_coding	1.64696	0.000155819	0.0110936	1.41379	4.49891	4.40404
ENSG00000116991.12	SIPA1L2	protein_coding	1.36239	1.2e-08	3.84e-06	12.9597	33.694	32.9854
ENSG00000089335.22	ZNF302	protein_coding	0.870921	0.000486059	0.0271537	11.8601	21.9202	21.4809
ENSG00000149639.15	SOGA1	protein_coding	0.824011	9.82e-05	0.00789338	138.316	247.344	242.402
ENSG00000095585.18	BLNK	protein_coding	1.966	1.37e-07	3.13e-05	2.19923	8.71066	8.53845
ENSG00000182732.18	RGS6	protein_coding	1.37934	0.000306007	0.0189255	2.43486	6.41334	6.29149
ENSG00000141252.21	VPS53	protein_coding	0.758993	0.000357607	0.0214424	67.8618	115.919	113.786
ENSG00000177169.10	ULK1	protein_coding	0.721253	0.000659925	0.0346832	83.8062	139.371	136.975
ENSG00000163820.16	FYCO1	protein_coding	0.755424	0.000401604	0.0234543	46.5765	79.2574	78.0145
ENSG00000114423.23	CBLB	protein_coding	0.804752	0.000334355	0.0203094	21.5995	38.0014	37.4793
ENSG00000131504.18	DIAPH1	protein_coding	0.75348	0.000275415	0.0174195	271.133	460.133	454.066
ENSG00000166987.15	MBD6	protein_coding	1.30859	6.89e-09	2.36e-06	20.2643	50.541	49.8825
ENSG00000251095.8	ENSG00000251095	lncRNA	1.92751	7.32e-05	0.00628062	0.942525	3.63742	3.59514
ENSG00000173898.15	SPTBN2	protein_coding	0.99105	3.04e-06	0.000453104	152.611	304.969	301.722
ENSG00000146733.14	PSPH	protein_coding	0.986715	1.01e-05	0.00124563	22.1493	44.1276	43.6809
ENSG00000142235.13	LMTK3	protein_coding	0.906013	0.000676827	0.035359	9.34671	17.6128	17.4364
ENSG00000129473.11	BCL2L2	protein_coding	0.867327	0.000392241	0.0230924	12.8026	23.4518	23.2785
ENSG00000075213.11	SEMA3A	protein_coding	2.72784	0.000286931	0.0179818	0.235631	1.62727	1.61781
ENSG00000203879.12	GDI1	protein_coding	0.821881	0.000122169	0.00928031	50.5036	89.4996	89.0695
ENSG00000084112.15	SSH1	protein_coding	1.06863	8.07e-07	0.000148343	50.7393	106.634	106.236
ENSG00000179981.11	TSHZ1	protein_coding	0.926605	0.000301594	0.0187092	10.6034	20.1972	20.1328
ENSG00000063169.12	BICRA	protein_coding	0.872659	0.000128416	0.00958857	19.0076	34.8426	34.7829
ENSG00000107263.19	RAPGEF1	protein_coding	0.910024	2.28e-05	0.00246358	50.7393	95.4344	95.2711
ENSG00000250565.7	ATP6V1E2	protein_coding	1.17725	4.36e-05	0.00418782	6.67622	15.124	15.0996
ENSG00000204231.11	RXRB	protein_coding	0.913627	3.96e-05	0.00383752	23.249	43.8405	43.7708
ENSG00000138162.19	TACC2	protein_coding	1.06988	3.29e-05	0.00331197	9.97506	20.963	20.9417
ENSG00000290877.1	ROCK1P1	lncRNA	2.05244	0.000104673	0.00825191	0.706894	2.96737	2.96599
ENSG00000079432.9	CIC	protein_coding	0.696189	0.00102009	0.0483294	70.061	113.526	113.516
ENSG00000065833.9	ME1	protein_coding	0.881283	4.3e-05	0.0041361	37.4654	69.0152	69.0266
ENSG00000110274.16	CEP164	protein_coding	0.726483	0.000933392	0.0451776	26.0765	43.0747	43.2315
ENSG00000110921.14	MVK	protein_coding	1.0011	3.57e-06	0.000515121	48.0688	95.913	96.5294
ENSG00000256870.3	SLC5A8	protein_coding	2.02694	3.18e-08	8.89e-06	2.27777	9.28499	9.34735
ENSG00000104825.17	NFKBIB	protein_coding	1.53311	1.06e-10	5.66e-08	13.5095	38.9587	39.2769
ENSG00000204611.7	ZNF616	protein_coding	1.28117	1.33e-07	3.04e-05	11.703	28.3336	28.5813
ENSG00000254726.3	MEX3A	protein_coding	0.824612	0.000117302	0.00902283	47.9902	84.6178	85.3845
ENSG00000101346.15	POFUT1	protein_coding	0.765372	0.000316771	0.0194732	72.4959	122.619	123.852
ENSG00000186448.15	ZNF197	protein_coding	0.853155	0.000527689	0.029003	12.567	22.5903	22.8291
ENSG00000286721.1	ENSG00000286721	lncRNA	3.81855	0.000166178	0.0116949	0.0785438	1.24438	1.2583
ENSG00000149474.15	KAT14	protein_coding	0.909861	7.47e-05	0.0063687	17.8294	33.3111	33.7044
ENSG00000178764.8	ZHX2	protein_coding	0.874443	4.54e-05	0.00431512	51.996	94.7643	95.9003
ENSG00000169131.13	ZNF354A	protein_coding	1.11652	1.05e-05	0.00127943	10.4463	22.4946	22.8291
ENSG00000214652.6	ZNF727	protein_coding	0.879915	0.000141152	0.0102764	17.044	31.1095	31.6372
ENSG00000166704.13	ZNF606	protein_coding	1.4993	0.00015561	0.0110936	2.04214	5.74329	5.8421
ENSG00000144231.11	POLR2D	protein_coding	1.06696	8.38e-07	0.000153178	50.5822	105.007	106.955
ENSG00000167674.15	HDGFL2	protein_coding	1.04655	3.16e-06	0.000465496	21.2854	43.5533	44.3999
ENSG00000138061.12	CYP1B1	protein_coding	1.25181	1.01e-08	3.3e-06	53.2527	125.491	128.167
ENSG00000084463.8	WBP11	protein_coding	0.893482	3.97e-05	0.00384377	28.4328	52.2639	53.3878
ENSG00000082641.16	NFE2L1	protein_coding	1.25737	6.96e-09	2.37e-06	100.536	237.677	243.031
ENSG00000166224.18	SGPL1	protein_coding	0.782387	0.000224786	0.0149438	98.7295	167.608	172.027
ENSG00000172432.19	GTPBP2	protein_coding	0.722158	0.000686397	0.0355255	54.8236	89.2125	91.676
ENSG00000143507.18	DUSP10	protein_coding	2.08801	0.000668095	0.0349326	0.471263	2.01015	2.0672
ENSG00000138669.10	PRKG2	protein_coding	2.34452	0.000240338	0.0157048	0.392719	2.01015	2.0672
ENSG00000228649.11	SNHG26	lncRNA	0.767745	0.000884024	0.0434211	17.3582	29.0993	30.0194
ENSG00000149089.13	APIP	protein_coding	0.994665	0.000359627	0.0215242	7.85438	15.4112	15.9085
ENSG00000134049.6	IER3IP1	protein_coding	0.903541	0.00033258	0.0202463	11.3888	20.963	21.6607
ENSG00000128573.28	FOXP2	protein_coding	1.08508	3.06e-05	0.00315722	9.58234	20.0058	20.672
ENSG00000146872.19	TLK2	protein_coding	0.898632	2.65e-05	0.00280875	73.2813	134.297	138.952
ENSG00000250546.6	LINC02994	lncRNA	2.0083	7.02e-06	0.000920767	1.17816	4.69035	4.85343
ENSG00000178078.12	STAP2	protein_coding	0.702798	0.00101988	0.0483294	34.3236	54.8484	56.893
ENSG00000135540.12	NHSL1	protein_coding	0.95517	5.99e-05	0.00539735	13.9022	26.4191	27.5028
ENSG00000167508.12	MVD	protein_coding	1.42119	1e-10	5.42e-08	69.8254	183.211	190.812
ENSG00000251620.3	STPG2-AS1	lncRNA	2.05268	0.000196852	0.0134352	0.62835	2.58448	2.69635
ENSG00000175197.13	DDIT3	protein_coding	2.22441	3.45e-13	3.98e-10	3.92719	17.9956	18.7846
ENSG00000179262.10	RAD23A	protein_coding	1.35618	5.89e-10	2.62e-07	70.6894	177.085	184.88
ENSG00000198890.9	PRMT6	protein_coding	0.808985	0.00014106	0.0102764	88.6759	151.91	158.815
ENSG00000196417.13	ZNF765	protein_coding	1.02434	1.01e-05	0.00124563	16.4156	32.641	34.1538
ENSG00000100360.15	IFT27	protein_coding	0.97894	2.45e-05	0.00262178	16.4942	31.7795	33.255
ENSG00000099331.14	MYO9B	protein_coding	0.711162	0.000830199	0.0412141	51.2105	81.9376	85.744
ENSG00000184441.4	ENSG00000184441	lncRNA	1.23049	9.91e-05	0.0079428	4.71263	10.8165	11.3247
ENSG00000104549.12	SQLE	protein_coding	0.710094	0.000683841	0.0354833	182.143	290.898	305.047
ENSG00000272732.1	ENSG00000272732	lncRNA	2.36875	0.000732905	0.0373953	0.314175	1.62727	1.70769
ENSG00000105357.20	MYH14	protein_coding	0.91764	1.8e-05	0.00201907	76.4231	140.711	148.03
ENSG00000171700.14	RGS19	protein_coding	0.890616	0.000410323	0.0237825	11.3888	20.5801	21.6607
ENSG00000111684.11	LPCAT3	protein_coding	0.999967	5.53e-06	0.000752284	25.4482	49.5837	52.2194
ENSG00000113924.12	HGD	protein_coding	1.39779	0.000401098	0.0234543	2.12068	5.45613	5.75222
ENSG00000101255.12	TRIB3	protein_coding	1.36593	4.68e-10	2.14e-07	65.5841	164.545	173.555
ENSG00000167460.17	TPM4	protein_coding	1.88818	2.93e-17	1.06e-13	92.3675	332.632	351.245
ENSG00000185963.14	BICD2	protein_coding	1.02094	2.67e-06	0.000407494	32.36	63.8463	67.4987
ENSG00000291080.1	ZNF252P	lncRNA	1.01937	8.17e-06	0.00103509	18.4578	36.3742	38.468
ENSG00000073969.19	NSF	protein_coding	0.702591	0.000961009	0.0462584	48.7757	77.1515	81.6096
ENSG00000117899.11	MESD	protein_coding	0.885876	3.84e-05	0.00373663	40.9998	73.6098	77.9246
ENSG00000152402.11	GUCY1A2	protein_coding	1.20781	9e-08	2.16e-05	20.1857	45.2763	47.9951
ENSG00000173120.15	KDM2A	protein_coding	0.914454	1.53e-05	0.00177442	158.423	289.653	307.564
ENSG00000169221.14	TBC1D10B	protein_coding	1.10304	3.78e-07	7.62e-05	47.3619	98.6889	104.798
ENSG00000167522.17	ANKRD11	protein_coding	0.883986	2.69e-05	0.00284235	177.509	317.508	337.673
ENSG00000180867.11	PDIA3P1	transcribed_processed_pseudogene	1.91253	1.22e-08	3.87e-06	3.14175	11.4866	12.2235
ENSG00000124145.6	SDC4	protein_coding	1.01614	1.77e-06	0.000289687	148.683	290.993	310.44
ENSG00000153395.10	LPCAT1	protein_coding	0.691207	0.00105476	0.0493737	106.427	166.173	177.51
ENSG00000177946.7	CENPBD1P	transcribed_unitary_pseudogene	1.07605	1.27e-05	0.00149511	11.703	23.8347	25.5255
ENSG00000053254.16	FOXN3	protein_coding	1.01644	4.14e-06	0.000586784	24.7413	48.3394	51.77
ENSG00000214894.7	LINC00243	lncRNA	1.23509	0.000706633	0.0363272	2.98466	6.79623	7.28015
ENSG00000223808.1	ENSG00000223808	lncRNA	2.48265	4.8e-12	4.2e-09	2.12068	11.4866	12.3133
ENSG00000129116.20	PALLD	protein_coding	0.853357	7.12e-05	0.00616186	41.1569	71.6954	77.0258
ENSG00000113369.9	ARRDC3	protein_coding	1.47065	3.84e-11	2.45e-08	34.0095	90.8397	97.6978
ENSG00000141639.12	MAPK4	protein_coding	2.05453	0.000861556	0.0424729	0.471263	1.91443	2.0672
ENSG00000087074.9	PPP1R15A	protein_coding	1.27153	2.41e-06	0.000374638	8.01146	18.57	20.1328
ENSG00000187239.19	FNBP1	protein_coding	0.846626	0.000126862	0.00948414	24.5842	42.4046	46.0177
ENSG00000251136.11	RIPK2-DT	lncRNA	0.751835	0.000465072	0.0262205	31.8888	51.4025	55.9942
ENSG00000106261.17	ZKSCAN1	protein_coding	1.13902	1.29e-07	2.97e-05	103.599	218.149	238.178
ENSG00000140948.13	ZCCHC14	protein_coding	0.901568	2.52e-05	0.00268278	70.7679	126.352	138.053
ENSG00000273142.1	LINC02604	lncRNA	1.65027	0.000197625	0.0134447	1.33524	4.0203	4.40404
ENSG00000234127.9	TRIM26	protein_coding	0.786195	0.000218905	0.0146322	73.517	120.992	132.571
ENSG00000100441.10	KHNYN	protein_coding	0.869921	5.32e-05	0.00492373	37.9366	65.9521	72.7116
ENSG00000137573.14	SULF1	protein_coding	4.08785	1.07e-14	2e-11	0.392719	6.50906	7.19027
ENSG00000187867.10	PALM3	protein_coding	1.52176	2.86e-06	0.000431883	3.92719	10.7208	11.8639
ENSG00000054277.14	OPN3	protein_coding	1.1805	0.000199103	0.0135302	4.71263	10.1465	11.2348
ENSG00000170075.10	GPR37L1	protein_coding	0.836407	0.000269652	0.0171803	17.9865	30.4394	33.7943
ENSG00000196365.12	LONP1	protein_coding	1.21062	2.71e-08	7.83e-06	59.0649	129.511	143.895
ENSG00000105204.14	DYRK1B	protein_coding	0.911312	0.000121046	0.00921813	14.295	25.4619	28.3117
ENSG00000124225.16	PMEPA1	protein_coding	0.753503	0.000658188	0.0346514	24.3486	38.8629	43.2315
ENSG00000197892.13	KIF13B	protein_coding	0.934684	7.73e-05	0.00652054	14.4521	26.132	29.1206
ENSG00000129493.15	HEATR5A	protein_coding	0.743014	0.00106561	0.0498437	19.7145	31.2052	34.7829
ENSG00000175155.11	YPEL2	protein_coding	1.49636	1.03e-06	0.000181451	4.94826	13.2096	14.7401
ENSG00000179715.13	PCED1B	protein_coding	2.16744	2.42e-07	5.13e-05	1.41379	6.03046	6.74088
ENSG00000238113.7	LINC01410	lncRNA	1.73489	0.000985424	0.0471372	0.785438	2.48876	2.78623
ENSG00000151726.16	ACSL1	protein_coding	1.64556	2.55e-13	3.07e-10	31.4961	92.8499	104.259
ENSG00000175467.15	SART1	protein_coding	0.844598	0.000119409	0.0091362	25.998	43.9362	49.4331
ENSG00000130803.15	ZNF317	protein_coding	0.810277	0.000341409	0.0206355	20.1857	33.3111	37.4793
ENSG00000107165.13	TYRP1	protein_coding	1.50725	0.000166217	0.0116949	1.96359	5.26468	5.93197
ENSG00000213057.5	C1orf220	lncRNA	1.19101	0.000765776	0.0386537	3.29884	7.08339	7.99918
ENSG00000137331.12	IER3	protein_coding	0.793483	0.00014142	0.0102837	225.499	366.901	414.789
ENSG00000167491.18	GATAD2A	protein_coding	0.875981	3.36e-05	0.00336216	157.48	271.275	306.755
ENSG00000102804.16	TSC22D1	protein_coding	1.10123	2.72e-07	5.7e-05	130.226	261.99	296.778
ENSG00000177000.13	MTHFR	protein_coding	1.44345	1.19e-09	4.94e-07	13.5881	34.6512	39.2769
ENSG00000275395.7	FCGBP	protein_coding	1.71008	6e-05	0.00540267	1.49233	4.59463	5.21295
ENSG00000166123.14	GPT2	protein_coding	0.969324	7.97e-06	0.00102324	31.2604	57.3372	65.072
ENSG00000205268.11	PDE7A	protein_coding	0.730088	0.000825966	0.0410489	27.3332	42.4046	48.2647
ENSG00000173559.15	NABP1	protein_coding	0.953688	0.000155713	0.0110936	11.1532	20.1972	23.0089
ENSG00000205085.13	GARIN1A	protein_coding	2.5528	0.00098747	0.0471613	0.235631	1.3401	1.52793
ENSG00000105058.12	FAM32A	protein_coding	0.842676	9.36e-05	0.0075717	31.4175	52.5511	60.1287
ENSG00000184349.14	EFNA5	protein_coding	1.22806	1.92e-07	4.18e-05	14.3735	31.3967	35.9514
ENSG00000143333.7	RGS16	protein_coding	1.42964	3.07e-06	0.000454005	5.0268	12.6352	14.4704
ENSG00000114796.16	KLHL24	protein_coding	0.769229	0.000729566	0.037287	19.2432	30.5352	35.0526
ENSG00000196535.20	MYO18A	protein_coding	0.726684	0.000643924	0.0341057	50.4251	77.6301	89.2493
ENSG00000264672.6	SEPTIN4-AS1	lncRNA	1.45842	0.000807654	0.0403682	1.49233	3.82886	4.40404
ENSG00000105281.12	SLC1A5	protein_coding	0.847563	4.69e-05	0.00442279	254.403	423.663	491.904
ENSG00000231419.6	LINC00689	lncRNA	2.43789	0.000109037	0.00853726	0.392719	2.01015	2.33684
ENSG00000215883.11	CYB5RL	protein_coding	1.19116	6.77e-05	0.00594706	5.89078	12.4438	14.4704
ENSG00000107960.12	STN1	protein_coding	1.01624	0.000926549	0.0450192	5.57661	10.4336	12.1336
ENSG00000138650.9	PCDH10	protein_coding	1.52503	0.000279292	0.0176112	1.64942	4.40319	5.12307
ENSG00000099194.6	SCD	protein_coding	0.651393	0.000441291	0.0251109	4009.35	5817	6777.82
ENSG00000143458.12	GABPB2	protein_coding	0.781935	0.000752	0.0380524	16.7298	26.5149	31.008
ENSG00000092068.21	SLC7A8	protein_coding	1.45157	3.06e-06	0.000454005	4.71263	11.8695	13.9312
ENSG00000196182.11	STK40	protein_coding	1.11157	3.97e-07	7.97e-05	27.1761	53.9869	63.4542
ENSG00000153531.15	ADPRHL1	protein_coding	1.90392	5.09e-08	1.34e-05	2.74903	9.47643	11.1449
ENSG00000153560.12	UBP1	protein_coding	0.833459	8.83e-05	0.00723943	98.4153	160.908	189.823
ENSG00000168916.16	ZNF608	protein_coding	1.61606	1.29e-05	0.00151884	2.5134	7.08339	8.35869
ENSG00000198626.18	RYR2	protein_coding	3.00971	3.14e-07	6.48e-05	0.392719	2.96737	3.50526
ENSG00000205628.5	LINC01446	lncRNA	1.26731	0.000971712	0.0466269	2.43486	5.3604	6.38137
ENSG00000251574.8	ENSG00000251574	lncRNA	1.9335	0.000304079	0.0188443	0.706894	2.48876	2.96599
ENSG00000186577.14	SMIM29	protein_coding	0.791533	0.000709021	0.0364194	15.8658	24.9833	29.9295
ENSG00000167785.9	ZNF558	protein_coding	1.21496	1.8e-06	0.000292884	9.97506	21.0587	25.2558
ENSG00000160285.15	LSS	protein_coding	0.925621	1.25e-05	0.00147915	149.312	257.682	309.541
ENSG00000196511.15	TPK1	protein_coding	1.71553	0.000390962	0.0230615	1.02107	3.06309	3.68501
ENSG00000135842.17	NIBAN1	protein_coding	2.4677	8.39e-05	0.00696995	0.392719	2.01015	2.42672
ENSG00000131069.20	ACSS2	protein_coding	0.752452	0.000519701	0.0286153	29.1397	44.4148	53.7473
ENSG00000229124.8	VIM-AS1	lncRNA	1.20261	0.000169475	0.0118861	4.55554	9.47643	11.5044
ENSG00000100292.18	HMOX1	protein_coding	0.801072	0.000298471	0.0185531	24.0344	37.81	45.9279
ENSG00000128165.9	ADM2	protein_coding	2.17004	1.54e-10	7.8e-08	2.82758	11.4866	14.021
ENSG00000128272.18	ATF4	protein_coding	0.877077	3.32e-05	0.00334219	154.024	254.332	311.429
ENSG00000167703.15	SLC43A2	protein_coding	1.0991	4.2e-07	8.37e-05	45.3198	87.2023	106.955
ENSG00000204946.10	ZNF783	protein_coding	0.796101	0.000189424	0.0129732	60.0074	93.3285	115.044
ENSG00000136238.20	RAC1	protein_coding	0.698982	0.000868028	0.0427575	156.224	226.86	280.331
ENSG00000130066.17	SAT1	protein_coding	1.32473	5.13e-08	1.35e-05	11.5459	25.8448	31.9967
ENSG00000104885.19	DOT1L	protein_coding	0.944821	1.15e-05	0.00138141	48.0688	82.1291	102.911
ENSG00000151025.11	GPR158	protein_coding	1.1231	2.94e-05	0.00305635	8.48273	16.3684	20.5822
ENSG00000225339.4	ENSG00000225339	lncRNA	1.20923	0.000418796	0.0240997	3.61301	7.37056	9.34735
ENSG00000275011.1	ALOXE3P1	unprocessed_pseudogene	3.59186	5.09e-13	5.37e-10	0.549806	5.93473	7.54979
ENSG00000136235.17	GPNMB	protein_coding	1.18968	5.43e-06	0.000743335	9.11108	18.2828	23.2785
ENSG00000157657.15	ZNF618	protein_coding	0.977455	5.81e-06	0.000787466	49.7968	86.2451	109.831
ENSG00000240207.7	ENSG00000240207	lncRNA	2.39105	5.37e-07	0.000104377	0.863981	4.0203	5.12307
ENSG00000139083.11	ETV6	protein_coding	0.8946	0.000170589	0.0119506	14.1379	23.0689	29.4801
ENSG00000229619.6	MBNL1-AS1	lncRNA	2.44428	0.000415923	0.0239999	0.314175	1.53154	1.97732
ENSG00000107742.14	SPOCK2	protein_coding	2.44428	0.000415923	0.0239999	0.314175	1.53154	1.97732
ENSG00000060491.17	OGFR	protein_coding	1.14438	1.7e-07	3.81e-05	32.1244	61.7404	80.2614
ENSG00000134258.18	VTCN1	protein_coding	3.10501	0.000243543	0.0158632	0.157088	1.24438	1.61781
ENSG00000152894.15	PTPRK	protein_coding	0.924986	1.59e-05	0.00183148	67.1549	110.367	144.614
ENSG00000182168.16	UNC5C	protein_coding	1.63127	1.44e-11	1.04e-08	11.8601	31.7795	41.7036
ENSG00000177606.9	JUN	protein_coding	1.09228	1.72e-06	0.000283182	18.5363	34.1726	44.8493
ENSG00000156689.7	GLYATL2	protein_coding	4.228	6.04e-06	0.000809845	0.0785438	1.43582	1.88745
ENSG00000130522.6	JUND	protein_coding	0.837414	8.01e-05	0.00671658	116.323	179.382	236.29
ENSG00000120549.19	KIAA1217	protein_coding	0.895928	3.16e-05	0.00323432	40.6857	65.2821	86.1035
ENSG00000116990.12	MYCL	protein_coding	1.75791	0.000817637	0.0407673	0.785438	2.29732	3.05587
ENSG00000136048.14	DRAM1	protein_coding	0.732525	0.000814843	0.0406611	26.7834	38.0972	50.8712
ENSG00000135069.14	PSAT1	protein_coding	0.790774	0.000306911	0.0189622	26.4693	39.1501	52.3991
ENSG00000196284.18	SUPT3H	protein_coding	1.16855	0.000417412	0.0240426	4.08428	7.84916	10.5158
ENSG00000124120.11	TTPAL	protein_coding	0.875645	5.7e-05	0.00519018	28.2758	44.3191	59.4096
ENSG00000142459.9	EVI5L	protein_coding	1.19362	6.51e-05	0.00574344	5.89078	11.4866	15.4591
ENSG00000106772.19	PRUNE2	protein_coding	2.04752	3.5e-05	0.0034666	0.863981	3.06309	4.13441
ENSG00000197261.12	C6orf141	protein_coding	1.33016	1.61e-05	0.00184364	5.0268	10.7208	14.5603
ENSG00000112079.9	STK38	protein_coding	0.92975	1.57e-05	0.00181768	45.9481	74.0885	100.933
ENSG00000162772.18	ATF3	protein_coding	2.0798	2.87e-09	1.08e-06	2.59194	9.28499	12.6729
ENSG00000176046.9	NUPR1	protein_coding	1.56548	0.000357911	0.0214424	1.41379	3.5417	4.85343
ENSG00000132256.20	TRIM5	protein_coding	1.0648	1.21e-05	0.00143908	12.3314	21.7288	29.8396
ENSG00000162194.13	LBHD1	protein_coding	1.27625	1.78e-06	0.000291211	8.2471	16.7513	23.1886
ENSG00000174808.12	BTC	protein_coding	1.46568	0.000508117	0.0281547	1.64942	3.82886	5.30283
ENSG00000180347.15	ITPRID1	protein_coding	3.04816	1.99e-07	4.28e-05	0.392719	2.77592	3.86477
ENSG00000240216.7	CPHL1P	transcribed_unitary_pseudogene	1.38166	0.00047267	0.0265024	2.12068	4.59463	6.47125
ENSG00000172243.18	CLEC7A	protein_coding	2.32231	1.83e-07	4.01e-05	1.09961	4.59463	6.47125
ENSG00000154978.13	VOPP1	protein_coding	0.823508	0.000335193	0.02032	17.9865	26.3234	37.2995
ENSG00000233930.4	KRTAP5-AS1	lncRNA	1.7837	7.99e-10	3.44e-07	5.34098	15.2197	21.5708
ENSG00000100889.12	PCK2	protein_coding	1.03457	2.13e-06	0.000337457	28.1187	47.5736	67.5886
ENSG00000184226.15	PCDH9	protein_coding	1.18269	2.55e-06	0.000390895	10.5249	19.7186	28.0421
ENSG00000213928.10	IRF9	protein_coding	1.06736	0.00065075	0.034378	5.10535	8.80638	12.583
ENSG00000145391.14	SETD7	protein_coding	1.44528	5.15e-11	3.09e-08	68.2545	152.676	219.034
ENSG00000169871.13	TRIM56	protein_coding	0.795753	0.000172764	0.0120891	117.973	167.417	242.132
ENSG00000144802.11	NFKBIZ	protein_coding	0.949571	0.000103966	0.0082243	12.4885	19.6229	28.5813
ENSG00000143367.17	TUFT1	protein_coding	0.807557	0.000511279	0.0282787	16.4942	23.4518	34.2437
ENSG00000266714.11	MYO15B	protein_coding	1.08621	0.000927177	0.0450192	4.31991	7.37056	10.9652
ENSG00000259527.2	LINC00052	lncRNA	1.15393	2.45e-05	0.00262213	7.93292	14.0711	21.2113
ENSG00000186472.20	PCLO	protein_coding	0.822255	0.000124429	0.00935966	44.0631	61.9318	93.8331
ENSG00000134324.12	LPIN1	protein_coding	0.989158	4.75e-06	0.000662688	42.2565	66.1436	101.563
ENSG00000128965.13	CHAC1	protein_coding	2.17221	1.59e-08	4.88e-06	1.88505	6.70051	10.336
ENSG00000282851.2	BISPR	lncRNA	1.13513	0.000680406	0.035419	4.00573	6.89195	10.6955
ENSG00000268104.3	SLC6A14	protein_coding	1.19382	4.52e-08	1.22e-05	45.5554	81.5547	126.818
ENSG00000143341.12	HMCN1	protein_coding	1.08136	2.12e-06	0.000337372	18.6934	30.3437	48.7141
ENSG00000169174.12	PCSK9	protein_coding	1.664	0.000439545	0.0250348	1.09961	2.6802	4.31416
ENSG00000234210.1	ENSG00000234210	lncRNA	1.60972	7.52e-05	0.00638213	1.80651	4.21175	6.83076
ENSG00000120875.9	DUSP4	protein_coding	2.48613	3.12e-10	1.44e-07	1.57088	6.70051	10.9652
ENSG00000185880.13	TRIM69	protein_coding	1.54689	4.96e-08	1.32e-05	6.20496	13.5925	22.6494
ENSG00000144724.20	PTPRG	protein_coding	0.732413	0.000683562	0.0354833	30.6321	37.7143	63.9934
ENSG00000070669.17	ASNS	protein_coding	1.26135	0.000102815	0.00815438	4.24136	7.46628	12.8526
ENSG00000108771.13	DHX58	protein_coding	1.10563	4.9e-05	0.00459089	8.16855	12.8267	22.2898
ENSG00000128335.14	APOL2	protein_coding	0.850955	0.000480456	0.0268897	13.0383	17.1342	29.8396
ENSG00000165194.15	PCDH19	protein_coding	2.48131	4.48e-26	1.37e-21	38.8792	157.653	276.556
ENSG00000073849.16	ST6GAL1	protein_coding	2.14399	8.56e-05	0.00707391	0.62835	2.01015	3.59514
ENSG00000121101.16	TEX14	protein_coding	1.48754	1.97e-11	1.39e-08	45.2412	90.1697	163.489
ENSG00000005187.12	ACSM3	protein_coding	1.78685	1.13e-05	0.0013655	1.72796	4.21175	7.72954
ENSG00000173930.9	SLCO4C1	protein_coding	1.45324	1.86e-05	0.00206851	3.45593	6.50906	12.4032
ENSG00000106070.20	GRB10	protein_coding	1.16057	0.000538213	0.0295284	3.92719	6.03046	11.5044
ENSG00000185507.21	IRF7	protein_coding	0.918373	2.2e-05	0.00239644	31.8102	40.8731	79.2728
ENSG00000117009.12	KMO	protein_coding	3.471	1.02e-08	3.3e-06	0.314175	2.39304	4.76356
ENSG00000145416.14	MARCHF1	protein_coding	2.26468	0.000156649	0.0111397	0.471263	1.53154	3.05587
ENSG00000139211.7	AMIGO2	protein_coding	1.12685	1.75e-05	0.0019762	9.18962	13.0181	27.0534
ENSG00000074527.13	NTN4	protein_coding	2.9614	5.46e-07	0.000105789	0.392719	2.01015	4.22428
ENSG00000107201.11	RIGI	protein_coding	1.30735	6.13e-07	0.000117563	8.71836	13.8796	29.2105
ENSG00000105499.14	PLA2G4C	protein_coding	1.49224	0.00091525	0.0445107	1.33524	2.39304	5.12307
ENSG00000115267.10	IFIH1	protein_coding	0.723538	0.000666472	0.0348961	57.1799	59.9217	128.796
ENSG00000138646.9	HERC5	protein_coding	0.967718	0.000404751	0.0235572	8.40418	10.3379	22.4696
ENSG00000135114.14	OASL	protein_coding	1.10835	1.89e-06	0.000304497	16.0229	21.5373	47.4558
ENSG00000135899.20	SP110	protein_coding	1.14011	2.21e-06	0.000347604	12.567	16.5598	38.7376
ENSG00000100234.12	TIMP3	protein_coding	1.90919	5.41e-05	0.00498555	1.02107	2.29732	5.3927
ENSG00000197536.11	IRF1-AS1	lncRNA	1.09718	0.000100585	0.00801906	7.30457	8.71066	22.4696
ENSG00000205413.8	SAMD9	protein_coding	1.10455	3.63e-07	7.39e-05	47.9902	57.1457	149.108
ENSG00000130589.16	HELZ2	protein_coding	0.855644	4.5e-05	0.0042866	198.087	191.06	525.699
ENSG00000119922.11	IFIT2	protein_coding	2.35944	2.29e-21	1.75e-17	9.42525	25.7491	70.9141
ENSG00000134321.13	RSAD2	protein_coding	1.87341	2.09e-08	6.18e-06	3.22029	6.2219	17.3465
ENSG00000181381.15	DDX60L	protein_coding	1.59783	3.41e-12	3.07e-09	17.6723	27.855	79.0031
ENSG00000137965.11	IFI44	protein_coding	1.64342	1.31e-11	9.58e-09	11.3888	18.3785	52.6687
ENSG00000233622.3	CYP2T1P	transcribed_unitary_pseudogene	3.13009	3.35e-16	1.02e-12	1.41379	6.31762	18.515
ENSG00000132274.17	TRIM22	protein_coding	2.16566	9.17e-07	0.000165655	1.17816	2.6802	7.9093
ENSG00000184845.4	DRD1	protein_coding	3.19926	4.34e-06	0.000614262	0.235631	1.05294	3.41538
ENSG00000130487.9	KLHDC7B	protein_coding	2.73781	6.09e-10	2.66e-07	1.02107	3.15881	10.5158
ENSG00000134326.12	CMPK2	protein_coding	0.95849	0.000252527	0.0163526	9.73943	8.61494	29.1206
ENSG00000137628.18	DDX60	protein_coding	1.16849	7.74e-08	1.9e-05	55.2163	52.7426	195.306
ENSG00000221963.6	APOL6	protein_coding	1.61684	5.53e-06	0.000752284	2.82758	3.63742	13.6615
ENSG00000139269.3	INHBE	protein_coding	3.18832	9.32e-11	5.14e-08	0.62835	2.39304	9.1676
ENSG00000137959.17	IFI44L	protein_coding	1.82546	1.26e-15	3.36e-12	24.7413	36.087	139.132
ENSG00000185745.10	IFIT1	protein_coding	1.30438	2.22e-09	8.7e-07	80.0361	78.9702	316.192
ENSG00000119917.15	IFIT3	protein_coding	1.76079	1.49e-14	2.68e-11	18.6934	24.6962	101.832
ENSG00000111335.14	OAS2	protein_coding	1.02307	1.97e-06	0.00031561	75.6377	50.1581	257.052
ENSG00000183486.14	MX2	protein_coding	1.33534	0.000238578	0.0156566	2.90612	2.10587	12.4931
ENSG00000132530.17	XAF1	protein_coding	1.03068	8.71e-05	0.00718374	9.42525	5.45613	32.8955
ENSG00000156966.7	B3GNT7	protein_coding	6.27637	0.000402601	0.0234543	0	1.05294	0.629149
ENSG00000132554.21	RGS22	protein_coding	6.35258	0.000257957	0.0166024	0	1.05294	0.719027
ENSG00000278952.1	ENSG00000278952	TEC	6.42493	0.000165835	0.0116949	0	1.05294	0.808906
ENSG00000255974.8	CYP2A6	protein_coding	6.55136	7.2e-05	0.00620419	0	0.478608	1.52793
ENSG00000214999.3	ENSG00000214999	lncRNA	6.67987	2.97e-05	0.00308237	0	0.861494	1.34818
ENSG00000141469.18	SLC14A1	protein_coding	7.13231	6.7e-07	0.000126601	0	0.957215	2.0672
ENSG00000280119.1	ENSG00000280119	TEC	7.18656	4.1e-07	8.2e-05	0	2.01015	1.16842
ENSG00000139220.17	PPFIA2	protein_coding	7.48814	1.74e-08	5.29e-06	0	2.29732	1.61781

## Sheet: DAVID GO Term for NR
Category	Term	Count	%	PValue	Genes	List Total	Pop Hits	Pop Total	Fold Enrichment	Bonferroni	Benjamini	FDR
GOTERM_BP_DIRECT	GO:0051607~defense response to virus	22	3.92857	2.78252e-07	BECN1, KCNJ8, RSAD2, MX2, DDX60L, IFIT1, DDX60, IFIT3, IFI44L, IFIT2, OASL, IFIH1, HERC5, OAS2, TRIM5, POLR3D, IRF7, TRIM22, IRF9, RIGI, TRIM56, BCL2L1	470	238	19734	3.88117	0.000636715	0.000396306	0.00039544
GOTERM_BP_DIRECT	GO:0009615~response to virus	15	2.67857	3.4627e-07	RSAD2, MX2, IFI44, IFIT1, DDX60, IFIT3, IFIT2, OASL, IFIH1, OAS2, DHX58, IRF7, TRIM22, RIGI, BCL2L1	470	110	19734	5.72553	0.000792297	0.000396306	0.00039544
GOTERM_BP_DIRECT	GO:0006357~regulation of transcription by RNA polymerase II	66	11.7857	1.58666e-05	UBP1, AHR, IKZF3, ZNF608, ZSCAN30, ZNF727, ZNF606, ZNF41, BCL7B, ZNF845, EPC2, ZNF766, ZNF765, ZNF721, CIC, ZNF761, ZHX2, KDM2A, TSC22D1, SP110, ZFP91, FOXP4, SUPT3H, FOXP2, ETV6, MYCL, ELF5, DDIT3, IRF7, ZNF317, ZNF558, IRF9, ATF3, ATF4, ZNF197, ZNF791, TSHZ1, CEBPG, BICRA, NPAS3, NACC1, HMOX1, ZNF468, ZNF302, ZNF664, ZNF146, ZKSCAN1, KAT14, MLXIP, JUN, JUND, ZNF184, FOXJ2, POU6F2, PBX2, FOXN3, …	470	1606	19734	1.7255	0.0356673	0.0121062	0.0120798
GOTERM_BP_DIRECT	GO:0006355~regulation of DNA-templated transcription	39	6.96429	0.000183808	ZNF791, ZNF197, BTG1, SETD7, AHR, SOX2, ZNF727, POFUT1, ZNF606, ZNF41, DVL2, ZNF766, GPBP1L1, ZNF721, ZNF468, ZNF302, ZNF664, ZNF146, TRIM22, KAT14, ZNF761, ZNF783, JUN, POU6F2, FOXN3, SUPT3H, ZNF33B, ZNF33A, ZNF618, ZNF737, ZNF616, DDIT3, ZNF813, ZNF702P, ZNF317, GTF2IRD1, TCF3, ZNF354A, ATF4	470	858	19734	1.90851	0.343463	0.105184	0.104955
GOTERM_BP_DIRECT	GO:0032728~positive regulation of interferon-beta production	7	1.25	0.000443088	IFIH1, OAS2, POLR3D, IRF7, PTPN11, RIGI, TRIM56	470	42	19734	6.99787	0.637399	0.178	0.177611
GOTERM_BP_DIRECT	GO:0034976~response to endoplasmic reticulum stress	10	1.78571	0.000466578	NIBAN1, PPP1R15A, JUN, KCNJ8, DDIT3, TRIB3, ATF3, ATF4, BBC3, HERPUD1	470	96	19734	4.37367	0.65639	0.178	0.177611
GOTERM_BP_DIRECT	GO:0035556~intracellular signal transduction	23	4.10714	0.000733095	CAB39L, TUFT1, PLCL1, PLA2G4C, CBLB, MYO9B, PTPN11, ADCY6, PLD2, IRAK1, STK38, MKNK2, BLNK, DVL2, TLK2, ARHGEF3, HMOX1, RAC1, SGK1, RGS6, MAPK4, MAP4K4, SH2B1	470	432	19734	2.23543	0.813378	0.211604	0.211142
GOTERM_BP_DIRECT	GO:0002753~cytoplasmic pattern recognition receptor signaling pathway	5	0.892857	0.000739552	IFIH1, BECN1, DHX58, IRF7, RIGI	470	18	19734	11.6631	0.816118	0.211604	0.211142
GOTERM_BP_DIRECT	GO:0016311~dephosphorylation	10	1.78571	0.000896734	DUSP4, DUSP10, PTPN21, PTPN11, PTPRK, ACP3, DUSP8, DUSP16, PSPH, PTPRG	470	105	19734	3.99878	0.871721	0.228069	0.227571
GOTERM_BP_DIRECT	GO:0070059~intrinsic apoptotic signaling pathway in response to endoplasmic reticulum stress	6	1.07143	0.00133753	PPP1R15A, DDIT3, TRIB3, CHAC1, ATF4, BBC3	470	35	19734	7.19781	0.953284	0.306161	0.305492
GOTERM_BP_DIRECT	GO:0006696~ergosterol biosynthetic process	4	0.714286	0.00250066	SQLE, MVK, CYB5RL, LSS	470	12	19734	13.9957	0.996757	0.502028	0.500932
GOTERM_BP_DIRECT	GO:0016310~phosphorylation	28	5	0.00263186	MVK, TESK1, PIK3R3, PIK3C2G, RSKR, PALM2AKAP2, ERBB4, STK38, MKNK2, TLK2, PRKG2, CSK, MAPK4, MAP4K4, PCK2, RPS6KL1, TPK1, PLK2, LIMK1, LMTK3, THAP12, DYRK1B, MAPK10, CDK7, CMPK2, SGK1, STK40, CDK16	470	633	19734	1.85726	0.9976	0.502028	0.500932
GOTERM_BP_DIRECT	GO:0006468~protein phosphorylation	19	3.39286	0.00412069	EPHA4, PLK2, LIMK1, LMTK3, DYRK1B, RSKR, MAPK10, CDK7, ADM2, STK38, MKNK2, TLK2, PRKG2, CSK, ULK1, SGK1, MAPK4, CDK16, MAP4K4	470	376	19734	2.1217	0.999921	0.725558	0.723973
GOTERM_BP_DIRECT	GO:0045087~innate immune response	24	4.28571	0.0048865	HEXIM1, PPP1R14B, RSAD2, SAMD9, CRISP3, MX2, DDX60, OASL, IFIH1, HERC5, ZDHHC18, IRAK1, CLEC7A, OAS2, TRIM5, POLR3D, DHX58, IRF7, G3BP2, TRIM26, CCDC92, TRIM22, RIGI, TRIM56	470	536	19734	1.88003	0.999986	0.78213	0.780422
GOTERM_BP_DIRECT	GO:0007416~synapse assembly	7	1.25	0.00512536	DSCAM, ERBB4, FLRT3, SPOCK2, SLITRK6, DRD1, SPTBN2	470	67	19734	4.38673	0.999992	0.78213	0.780422
GOTERM_BP_DIRECT	GO:0035335~peptidyl-tyrosine dephosphorylation	5	0.892857	0.00596115	DUSP4, DUSP10, PTPN11, DUSP8, DUSP16	470	31	19734	6.77213	0.999999	0.852817	0.850954
GOTERM_BP_DIRECT	GO:0045893~positive regulation of DNA-templated transcription	29	5.17857	0.00669403	ACSS2, SETD7, AHR, NPAS3, BICRA, SOX2, RXRB, ERBB4, TRIM5, EPC2, GPBP1L1, TRIM22, JUN, TSC22D1, FOXJ2, DYRK1B, NR2F2, SUPT3H, MSL1, GATAD2A, LBHD1, DDIT3, IRF7, TCF3, NUPR1, PLCB1, IRF9, ATF4, NFKBIB	470	713	19734	1.70776	1	0.901332	0.899363
GOTERM_BP_DIRECT	GO:0051091~positive regulation of DNA-binding transcription factor activity	8	1.42857	0.00710431	TRIM5, CLEC7A, DDIT3, CEBPG, DVL2, TRIM26, TCF3, TRIM22	470	94	19734	3.57338	1	0.903431	0.901458
GOTERM_BP_DIRECT	GO:0016477~cell migration	15	2.67857	0.00771132	ENPEP, BTG1, SDC4, NTN4, NEDD9, PIK3C2G, PTPRK, RND3, PPP1R9B, PALLD, ERBB4, MYO18A, CSK, LCP1, RAC1	470	281	19734	2.24131	1	0.917548	0.915544
GOTERM_BP_DIRECT	GO:0030036~actin cytoskeleton organization	13	2.32143	0.00815411	TNXB, LIMK1, TESK1, RND3, SSH1, DIAPH1, PALLD, SPECC1L, MYH9, PHACTR2, HMCN1, RAC1, SPTBN2	470	226	19734	2.41519	1	0.917548	0.915544
GOTERM_BP_DIRECT	GO:0006915~apoptotic process	25	4.46429	0.00841788	PPP1R15A, BECN1, RARG, PRUNE2, APIP, PCSK9, AHR, BBC3, DRAM1, BCL7B, MYO18A, TRIM69, RNF130, RNF152, IER3, KCNJ8, UNC5C, SULF1, ZDHHC16, SLC5A8, FAM32A, XAF1, SGK1, BCL2L2, BCL2L1	470	593	19734	1.77012	1	0.917548	0.915544
GOTERM_BP_DIRECT	GO:0007264~small GTPase-mediated signal transduction	8	1.42857	0.0088616	OPN3, RGS19, GDI1, CCDC88C, RAC1, RND3, RHOBTB1, PLD2	470	98	19734	3.42753	1	0.922009	0.919995
GOTERM_BP_DIRECT	GO:0140374~antiviral innate immune response	6	1.07143	0.0104869	IFIH1, DHX58, IFIT1, IFIT3, RIGI, IFIT2	470	56	19734	4.49863	1	1	0.998252
GOTERM_BP_DIRECT	GO:0021987~cerebral cortex development	7	1.25	0.0106191	CELF1, SRD5A1, TACC2, PLCB1, ASCL1, FOXP2, PPP1R9B	470	78	19734	3.76809	1	1	0.998252
GOTERM_BP_DIRECT	GO:0015804~neutral amino acid transport	4	0.714286	0.0146824	SLC7A8, SLC43A2, SLC7A11, SLC1A5	470	22	19734	7.63404	1	1	0.998252
GOTERM_BP_DIRECT	GO:0010508~positive regulation of autophagy	7	1.25	0.0166144	BECN1, TRIM5, PLK2, ULK1, RNF152, TRIM22, CDK16	470	86	19734	3.41757	1	1	0.998252
GOTERM_BP_DIRECT	GO:0051593~response to folic acid	3	0.535714	0.0181657	NFKBIZ, MTHFR, ASCL1	470	9	19734	13.9957	1	1	0.998252
GOTERM_BP_DIRECT	GO:0140467~integrated stress response signaling	4	0.714286	0.0186352	JUN, DDIT3, CEBPG, ATF4	470	24	19734	6.99787	1	1	0.998252
GOTERM_BP_DIRECT	GO:0043525~positive regulation of neuron apoptotic process	6	1.07143	0.0190888	DDIT3, PCSK9, NUPR1, ASCL1, ATF4, BBC3	470	65	19734	3.87574	1	1	0.998252
GOTERM_BP_DIRECT	GO:0006865~amino acid transport	5	0.892857	0.0202162	SLC7A8, SLC43A2, SLC6A14, SLC1A5, SLC7A2	470	44	19734	4.77128	1	1	0.998252
GOTERM_BP_DIRECT	GO:0022008~neurogenesis	6	1.07143	0.0202633	ERBB4, NDUFS2, PCSK9, CHAC1, ASCL1, ETV6	470	66	19734	3.81702	1	1	0.998252
GOTERM_BP_DIRECT	GO:0002819~regulation of adaptive immune response	3	0.535714	0.0223539	DUSP10, IRF7, AHR	470	10	19734	12.5962	1	1	0.998252
GOTERM_BP_DIRECT	GO:0045071~negative regulation of viral genome replication	5	0.892857	0.0234242	IFIH1, RSAD2, OAS2, IFIT1, OASL	470	46	19734	4.56383	1	1	0.998252
GOTERM_BP_DIRECT	GO:0042127~regulation of cell population proliferation	9	1.60714	0.024414	SQLE, JUN, RBFOX2, JUND, DVL2, TXNIP, SLC7A11, SGK1, PPP1R9B	470	147	19734	2.57065	1	1	0.998252
GOTERM_BP_DIRECT	GO:1900246~positive regulation of RIG-I signaling pathway	3	0.535714	0.0268972	DHX58, DDX60, OASL	470	11	19734	11.4511	1	1	0.998252
GOTERM_BP_DIRECT	GO:2000271~positive regulation of fibroblast apoptotic process	3	0.535714	0.0268972	BTG1, NUPR1, BBC3	470	11	19734	11.4511	1	1	0.998252
GOTERM_BP_DIRECT	GO:0032956~regulation of actin cytoskeleton organization	7	1.25	0.0269512	DVL2, TESK1, NEDD9, RAC1, EFNA5, RND3, RHOBTB1	470	96	19734	3.06157	1	1	0.998252
GOTERM_BP_DIRECT	GO:0007420~brain development	11	1.96429	0.0293697	SOX2, DNAJC30, SETD1A, AMIGO2, PBX2, PTPN11, UBE3A, UNC5C, CIC, IER3IP1, GPR158	470	210	19734	2.19933	1	1	0.998252
GOTERM_BP_DIRECT	GO:0008299~isoprenoid biosynthetic process	3	0.535714	0.0317765	MVK, PDSS2, MVD	470	12	19734	10.4968	1	1	0.998252
GOTERM_BP_DIRECT	GO:0045892~negative regulation of DNA-templated transcription	22	3.92857	0.033554	PRMT6, HEXIM1, ZHX2, JUN, TLE1, RBFOX2, AHR, PTPRK, CDYL, NR2F2, FOXN3, ASCL1, FOXP2, TLE5, GATAD2A, CENPF, DDIT3, NACC1, TRIB3, PLCB1, CIC, TRIM22	470	573	19734	1.61208	1	1	0.998252
GOTERM_BP_DIRECT	GO:0043066~negative regulation of apoptotic process	20	3.57143	0.0349094	BECN1, OPN3, TSC22D1, PLK2, APIP, AKR1A1, ASNS, VTCN1, ASCL1, IFIT3, PTMS, ARHGAP21, ERBB4, MYO18A, NUPR1, BCL2L2, STK40, IER3, MAP4K4, BCL2L1	470	507	19734	1.6563	1	1	0.998252
GOTERM_BP_DIRECT	GO:0007156~homophilic cell adhesion via plasma membrane adhesion molecules	10	1.78571	0.0355195	DSCAM, PCDH9, PCDH10, PALLD, AMIGO2, ME1, UNC5C, HMCN1, SLC7A11, PCDH19	470	187	19734	2.24531	1	1	0.998252
GOTERM_BP_DIRECT	GO:0045944~positive regulation of transcription by RNA polymerase II	41	7.32143	0.0370301	RARG, ZNF197, GABPB2, DOT1L, CEBPG, UBP1, UBE3A, AHR, ASCL1, IKZF3, PTMS, HELZ2, SOX2, RXRB, ZNF606, NFKBIZ, DVL2, ZNF845, ZNF721, MLXIP, KDM6B, JUN, JUND, FOXJ2, PBX2, NR2F2, ETV6, BMP5, ZNF33B, ZNF33A, CDK7, DDIT3, TET3, IRF7, TCF3, LPIN1, CLEC2D, IRF9, ATF3, ATF4, RIGI	470	1256	19734	1.3706	1	1	0.998252
GOTERM_BP_DIRECT	GO:0002376~immune system process	5	0.892857	0.0392129	IFIH1, IRF7, IRF9, RIGI, PTMS	470	54	19734	3.88771	1	1	0.998252
GOTERM_BP_DIRECT	GO:0070373~negative regulation of ERK1 and ERK2 cascade	6	1.07143	0.0399312	DUSP4, EPHA4, DUSP10, RAPGEF1, CSK, ATF3	470	79	19734	3.1889	1	1	0.998252
GOTERM_BP_DIRECT	GO:1904322~cellular response to forskolin	3	0.535714	0.0424699	AHR, EFNA5, ADCY6	470	14	19734	8.99726	1	1	0.998252
GOTERM_BP_DIRECT	GO:0048008~platelet-derived growth factor receptor signaling pathway	4	0.714286	0.0429829	SGPL1, RAPGEF1, TXNIP, PTPN11	470	33	19734	5.08936	1	1	0.998252
GOTERM_BP_DIRECT	GO:0034344~regulation of type III interferon production	2	0.357143	0.0469685	IFIH1, RIGI	470	2	19734	41.9872	1	1	0.998252
GOTERM_BP_DIRECT	GO:1904681~response to 3-methylcholanthrene	2	0.357143	0.0469685	CYP1A1, CYP1B1	470	2	19734	41.9872	1	1	0.998252
GOTERM_BP_DIRECT	GO:0032528~microvillus organization	2	0.357143	0.0469685	PTPN11, GLDN	470	2	19734	41.9872	1	1	0.998252
GOTERM_BP_DIRECT	GO:0007049~cell cycle	14	2.5	0.047231	BECN1, CEP164, NEDD9, AHR, TRIOBP, BRINP2, CDK7, DDIT3, ENSA, SPECC1L, TXNIP, FAM32A, HMCN1, MAPK4	470	324	19734	1.81426	1	1	0.998252
GOTERM_BP_DIRECT	GO:0036151~phosphatidylcholine acyl-chain remodeling	3	0.535714	0.0482492	LPCAT3, PLA2G4C, LPCAT1	470	15	19734	8.39745	1	1	0.998252
GOTERM_BP_DIRECT	GO:0089718~amino acid import across plasma membrane	3	0.535714	0.0482492	SLC7A8, SLC6A14, SLC7A2	470	15	19734	8.39745	1	1	0.998252
GOTERM_BP_DIRECT	GO:0010989~negative regulation of low-density lipoprotein particle clearance	3	0.535714	0.0482492	PCSK9, CSK, LDLR	470	15	19734	8.39745	1	1	0.998252
GOTERM_BP_DIRECT	GO:0045732~positive regulation of protein catabolic process	6	1.07143	0.0563151	NSF, PLK2, LPCAT1, CBLB, PPP2R3A, IER3	470	87	19734	2.89567	1	1	0.998252
GOTERM_BP_DIRECT	GO:0070534~protein K63-linked ubiquitination	5	0.892857	0.0569793	TRIM5, ZFP91, RNF152, TRIM22, TRIM56	470	61	19734	3.44158	1	1	0.998252
GOTERM_BP_DIRECT	GO:0045787~positive regulation of cell cycle	4	0.714286	0.0571502	RAD23A, TCF3, NUPR1, ASCL1	470	37	19734	4.53916	1	1	0.998252
GOTERM_BP_DIRECT	GO:2001244~positive regulation of intrinsic apoptotic signaling pathway	4	0.714286	0.0571502	BECN1, DDIT3, NUPR1, BBC3	470	37	19734	4.53916	1	1	0.998252
GOTERM_BP_DIRECT	GO:0006470~protein dephosphorylation	7	1.25	0.0605798	UBLCP1, PTPN21, PTPN11, PPP2R3A, PTPRK, PTPRG, SSH1	470	117	19734	2.51206	1	1	0.998252
GOTERM_BP_DIRECT	GO:0042448~progesterone metabolic process	3	0.535714	0.0605902	SRD5A1, CYP1A1, CYP1B1	470	17	19734	7.40951	1	1	0.998252
GOTERM_BP_DIRECT	GO:0043652~engulfment of apoptotic cell	3	0.535714	0.0605902	BECN1, RAC1, RHOBTB1	470	17	19734	7.40951	1	1	0.998252
GOTERM_BP_DIRECT	GO:0071392~cellular response to estradiol stimulus	4	0.714286	0.0609962	FAM210B, SRD5A1, BCL2L2, PPP1R9B	470	38	19734	4.41971	1	1	0.998252
GOTERM_BP_DIRECT	GO:0007411~axon guidance	10	1.78571	0.061905	EPHA4, DSCAM, LAMA2, FLRT3, PALLD, SEMA3A, NTN4, UNC5C, SLC7A11, EFNA5	470	208	19734	2.01862	1	1	0.998252
GOTERM_BP_DIRECT	GO:0030183~B cell differentiation	6	1.07143	0.063321	CEBPG, BLNK, PIK3R3, TCF3, SLC39A7, IKZF3	470	90	19734	2.79915	1	1	0.998252
GOTERM_BP_DIRECT	GO:0006974~DNA damage response	13	2.32143	0.063883	PPP1R15A, BTG2, SETD1A, SETD7, ZDHHC16, BBC3, DDIT3, STK38, TLK2, IRF7, NABP1, SGK1, IER3	470	307	19734	1.77796	1	1	0.998252
GOTERM_BP_DIRECT	GO:0061178~regulation of insulin secretion involved in cellular response to glucose stimulus	3	0.535714	0.067121	ABCA12, EFNA5, CDK16	470	18	19734	6.99787	1	1	0.998252
GOTERM_BP_DIRECT	GO:0071360~cellular response to exogenous dsRNA	3	0.535714	0.067121	IFIH1, IFIT1, RIGI	470	18	19734	6.99787	1	1	0.998252
GOTERM_BP_DIRECT	GO:0007507~heart development	10	1.78571	0.0680196	HEXIM1, KDM6B, ERBB4, POFUT1, FLRT3, GNA11, DVL2, PTPN11, ASCL1, ZDHHC16	470	212	19734	1.98053	1	1	0.998252
GOTERM_BP_DIRECT	GO:0006695~cholesterol biosynthetic process	4	0.714286	0.0690388	MVK, MVD, DHCR7, LSS	470	40	19734	4.19872	1	1	0.998252
GOTERM_BP_DIRECT	GO:0016266~O-glycan processing	4	0.714286	0.0690388	ST6GAL1, B3GNT7, POFUT1, POMGNT1	470	40	19734	4.19872	1	1	0.998252
GOTERM_BP_DIRECT	GO:0019287~isopentenyl diphosphate biosynthetic process, mevalonate pathway	2	0.357143	0.0696207	MVK, MVD	470	3	19734	27.9915	1	1	0.998252
GOTERM_BP_DIRECT	GO:0001562~response to protozoan	2	0.357143	0.0696207	VTCN1, IER3	470	3	19734	27.9915	1	1	0.998252
GOTERM_BP_DIRECT	GO:1904738~vascular associated smooth muscle cell migration	2	0.357143	0.0696207	DDIT3, GRB10	470	3	19734	27.9915	1	1	0.998252
GOTERM_BP_DIRECT	GO:2000811~negative regulation of anoikis	3	0.535714	0.0738721	TLE1, PIK3R3, BCL2L1	470	19	19734	6.62956	1	1	0.998252
GOTERM_BP_DIRECT	GO:0090090~negative regulation of canonical Wnt signaling pathway	8	1.42857	0.0792251	SOX2, TLE1, TMEM88, DDIT3, CCDC88C, RAPGEF1, PPP2R3A, TLE5	470	156	19734	2.15319	1	1	0.998252
GOTERM_BP_DIRECT	GO:0030705~cytoskeleton-dependent intracellular transport	3	0.535714	0.0808294	CCDC88C, KIF13B, KIF1C	470	20	19734	6.29809	1	1	0.998252
GOTERM_BP_DIRECT	GO:0030048~actin filament-based movement	3	0.535714	0.0808294	MYH9, MYH14, MYO9B	470	20	19734	6.29809	1	1	0.998252
GOTERM_BP_DIRECT	GO:0006417~regulation of translation	6	1.07143	0.08148	DNAJC1, TCOF1, MKNK2, NOLC1, CASC3, DUS3L	470	97	19734	2.59715	1	1	0.998252
GOTERM_BP_DIRECT	GO:0010506~regulation of autophagy	5	0.892857	0.0817139	BECN1, DRAM1, DDIT3, TRIB3, NUPR1	470	69	19734	3.04255	1	1	0.998252
GOTERM_BP_DIRECT	GO:0001654~eye development	4	0.714286	0.0819448	SOX2, CPAMD8, PBX2, ZDHHC16	470	43	19734	3.90579	1	1	0.998252
GOTERM_BP_DIRECT	GO:0035264~multicellular organism growth	6	1.07143	0.0842782	RARG, SLC4A10, SLITRK6, PTPN11, STK40, SPTBN2	470	98	19734	2.57065	1	1	0.998252
GOTERM_BP_DIRECT	GO:1904019~epithelial cell apoptotic process	3	0.535714	0.0879795	BTC, NFKBIZ, HMOX1	470	21	19734	5.99818	1	1	0.998252
GOTERM_BP_DIRECT	GO:0019373~epoxygenase P450 pathway	3	0.535714	0.0879795	CYP2A6, CYP1A1, CYP1B1	470	21	19734	5.99818	1	1	0.998252
GOTERM_BP_DIRECT	GO:0042157~lipoprotein metabolic process	3	0.535714	0.0879795	APOL6, PCSK9, APOL2	470	21	19734	5.99818	1	1	0.998252
GOTERM_BP_DIRECT	GO:0010977~negative regulation of neuron projection development	5	0.892857	0.0886046	EPHA4, SEMA3A, DENND5A, ADCY6, PTPRG	470	71	19734	2.95685	1	1	0.998252
GOTERM_BP_DIRECT	GO:0007605~sensory perception of sound	8	1.42857	0.0900394	DIAPH1, DDIT3, SLITRK6, MYH14, ATP6V0A4, ZNF354A, POMGNT1, TRIOBP	470	161	19734	2.08632	1	1	0.998252
GOTERM_BP_DIRECT	GO:0071364~cellular response to epidermal growth factor stimulus	4	0.714286	0.0910813	BECN1, ERBB4, PTPN11, PPP1R9B	470	45	19734	3.7322	1	1	0.998252
GOTERM_BP_DIRECT	GO:1900245~positive regulation of MDA-5 signaling pathway	2	0.357143	0.0917355	DHX58, DDX60	470	4	19734	20.9936	1	1	0.998252
GOTERM_BP_DIRECT	GO:0006772~thiamine metabolic process	2	0.357143	0.0917355	TPK1, ACP3	470	4	19734	20.9936	1	1	0.998252
GOTERM_BP_DIRECT	GO:0030888~regulation of B cell proliferation	2	0.357143	0.0917355	AHR, IKZF3	470	4	19734	20.9936	1	1	0.998252
GOTERM_BP_DIRECT	GO:0039530~MDA-5 signaling pathway	2	0.357143	0.0917355	IFIH1, IRF7	470	4	19734	20.9936	1	1	0.998252
GOTERM_BP_DIRECT	GO:0120162~positive regulation of cold-induced thermogenesis	6	1.07143	0.0929721	KDM6B, ACSL1, SCD, GRB10, LETMD1, LPIN1	470	101	19734	2.49429	1	1	0.998252
GOTERM_BP_DIRECT	GO:0016192~vesicle-mediated transport	10	1.78571	0.0944627	NSF, STX12, OPN3, CAMLG, GDI1, KIF3B, CACFD1, IFT27, KIF1C, SPTBN2	470	227	19734	1.84966	1	1	0.998252
GOTERM_BP_DIRECT	GO:0036092~phosphatidylinositol-3-phosphate biosynthetic process	3	0.535714	0.0953092	BECN1, PIK3R3, PIK3C2G	470	22	19734	5.72553	1	1	0.998252
GOTERM_BP_DIRECT	GO:0043069~negative regulation of programmed cell death	3	0.535714	0.0953092	BECN1, TSC22D1, AMIGO2	470	22	19734	5.72553	1	1	0.998252
GOTERM_BP_DIRECT	GO:1900026~positive regulation of substrate adhesion-dependent cell spreading	4	0.714286	0.0958016	TESK1, NEDD9, RAC1, TRIOBP	470	46	19734	3.65106	1	1	0.998252
GOTERM_BP_DIRECT	GO:0050808~synapse organization	5	0.892857	0.0994453	PALLD, UNC5C, HMCN1, PPFIA3, PPFIA2	470	74	19734	2.83698	1	1	0.998252
