# Supplementary material for: A circRNA–mRNA pairing mechanism regulates tumor growth and endocrine therapy resistance in ER-positive breast cancer
Source: Proc Natl Acad Sci U S A. 2025 Feb 18;122(8):e2420383122. doi: 10.1073/pnas.2420383122 (PMC11874584; doi:10.1073/pnas.2420383122)
Supplement: Supplementary file 3 — Dataset S02 (XLSX) [file pnas.2420383122.sd02.xlsx]

## Sheet: Sheet1
Table S2. Sequence information for all qPCR primers used in the current study. Sequence information of qPCR primers designed to detect expression of mRNA, circRNA, snoRNA, or LncRNA are shown. F: forward; R: reverse.
Name	Species	Application	Sequence
ACTIN	human	mRNA	F: 5'-CTCTTCCAGCCTTCCTTCCT-3’
			R: 5'-AGCACTGTGTTGGCGTACAG-3’
FOXK2	human	mRNA	F: 5'-TCAAAGCCGCCTTACTCCTA-3’
			R: 5'-TGGGTCTATCCTCCAGAACG-3’
CCND1	human	mRNA	F: 5'-AACTACCTGGACCGCTTCCT-3’
			R: 5'-CCACTTGAGCTTGTTCACCA-3’
CDC6	human	mRNA	F: 5'-CCAAAAAGGAAGCTGTCTCG-3’
			R: 5'-AATGGGGAGTGTTGCATAGG-3’
RBL1	human	mRNA	F: 5'-GAAGGGATGTTCGAGGACAA-3’
			R: 5'-GAACATGCCAACCAGTGTGT-3’
MCM6	human	mRNA	F: 5'-CATGTCCCGATTCGATCTCT-3’
			R: 5'-TCTCTCTGGCGGAGATGTTT-3’
UHRF1	human	mRNA	F: 5'-TGAGGACATGTGGGATGAGA-3’
			R: 5'-GTCCCTGGAGTTCATCTGGA-3’
ERH	human	mRNA	F: 5'-TGAATCCCAACAGTCCCTCT-3’
			R: 5'-CGACGAAGGAGCACGTAGAT-3’
PSRC1	human	mRNA	F: 5'-AAAGCCCAGCATCTTCTCCT-3’
			R: 5'-GGTCTTGGAAGCCCTTTTCG-3’
CCNB1	human	mRNA	F: 5'-AACAGCTCTTGGGGACATTG-3’
			R: 5'-CACTGGCACCAGCATAGGTA-3’
GAPDH	human	mRNA	F: 5'-GTCAGTGGTGGACCTGACCT-3’
			R: 5'-TGCTGTAGCCAAATTCGTTG-3’
CCND1 3'UTR	human	mRNA	F: 5'-ACACACACAAACCTTCTGCC-3’
			R: 5'-GAAGGGGCAGGGGATAAGAA-3’
circFOXK2	human	circRNA	F: 5'-GCTGACAACTCACAGCCTGA-3’
			R: 5'-TACGGCCTTCACTGGAGACT-3’
U6 snoRNA	human	snoRNA	F: 5'-CGCTTCGGCAGCACATATAC-3’
			R: 5'-AAAATATGGAACGCTTCACGA-3’
GAS5	human	LncRNA	F: 5'-GAGCAAGCCTAACTCAAGCC-3'
			R: 5'-ACACAGTGTAGTCAAGCCGA-3'
